# Supplementary material for: Medium optimization to analyze the protein composition of Bacillus pumilus HR10 antagonizing Sphaeropsis sapinea
Source: AMB Express. 2022 May 23;12:61. doi: 10.1186/s13568-022-01401-1 (PMC9127024; doi:10.1186/s13568-022-01401-1)
Supplement: Supplementary file 1 — Additional file 1: Table S1. All peptide fragments antagonistic protein of B. pumilus HR10 obtained by LC-MS- MS. [file 13568_2022_1401_MOESM1_ESM.xlsx]

## Sheet: Sheet1
Group_ID	Protein_ID	Protein_Qscore	Protein_FDR	Protein_Mass	PeptideSeqs	PepIsUnique	Unique_Peptide_Num	Unique_Spectra_Num	Coverage	Peptide_Query	Sameset	Description	Source strain	Abundance	iBAQ	GO
42_1	tr|A0A0B4S9F4|A0A0B4S9F4_9BACI	61.3022	NA	22397.1	AIEGVSALEDQSIEELVANLNSVPENIR;ELGGFEK;ETMTIHHTK;FGSGWAWLVVNNGK;FGSGWAWLVVNNGKLEITSTPNQDSPLTEGK;FKSDFAAAAAGR;HHNTYVTNLNK;LEITSTPNQDSPLTEGK;LPELPYAYDALEPHIDK;LPELPYAYDALEPHIDKETMTIHHTK;NNGGGHANHSLFWTLLSPNGGGAPTGELADAIEK;RPDYISAFWNVVNWDEVAR;SDFAAAAAGR;TAVRNNGGGHANHSLFWTLLSPNGGGAPTGELADAIEK;TPILGLDVWEHAYYLNYQNR	1;1;1;1;1;1;1;1;1;1;1;1;1;1;1	15	50	0.9505	47127;47125;47126;6480;16222;16221;31761;48006;48007;20812;25770;25761;25769;25752;25764;25756;25759;25807;25762;25754;37168;37166;37171;37165;39419;39418;39417;47284;47341;47288;47340;47285;47343;47286;48103;48105;43667;11022;11025;11019;11020;11026;11023;48548;44769;44770;44765;44766;44767;44768	-	Superoxide dismutase	Bacillus pumilus (strain SAFR-032)	8.05943e+08	7.32676e+07	GO:0004784//superoxide dismutase activity;GO:0046872//metal ion binding
18_1	tr|A8F9P2|A8F9P2_BACP2	37.8581	NA	20495.2	ANSPSDFVFYNQTTGGGGSIVHTGDNR;FSAVGSGYQGGLAR;ILNAASNEELIR;ISFVITIHDAEAR;SQNFGQVSNAYVR;TGEGDGDDEQVNVDLSTVPASIEK;VVVGLGWDVNK;YDGGHDFDLDASVFLLDAAGK;YDLAEDFSIETAIIVGELYR	1;1;1;1;1;1;1;1;1	9	20	0.8031	46421;46424;46422;26820;25865;25910;25866;30030;30028;29988;29962;29992;44844;44842;44841;44843;19742;42428;42427;43477	-	Chemical-damaging agent resistance protein C	Bacillus pumilus (strain SAFR-032)	4.35819e+08	3.35245e+07
45_1	tr|A0A498U222|A0A498U222_BACPU	43.3573	NA	35688.6	AYKEWTSHPLWK;EIAPTVATETVFTFK;EWTSHPLWK;IRHEQIFDQLK;IVGQETQPNLEEIEK;IYQTGFAGSILTELGFEGPK;KQDIITLTDK;LKPDLIIASK;NWPMSVSVVNFR;QDIITLTDK;TVESAIGSTEIK	1;1;1;1;1;1;1;1;1;1;1	11	16	0.3691	31976;34070;19647;28714;28715;28713;35467;41343;19287;16249;16250;28963;29440;14316;13822;21690	-	Putative siderophore-binding lipoprotein YfiY	Bacillus pumilus	2.68591e+08	1.91851e+07
56_1	tr|A0A517BBK8|A0A517BBK8_BACPU	12.6901	NA	36057.4	GVYLDAVR;LTYQSFGHSK;SLEELHQVEAEPTLESYDYPVK;VVVADYPYLSNFER	1;1;1;1	4	4	0.1688	9740;18991;45458;34416	-	Acetylxylan esterase	Bacillus pumilus	2.322e+08	1.29e+07	GO:0008126//acetylesterase activity
100_3	tr|A0A2A5INI3|A0A2A5INI3_BACPU	16.8258	NA	66540.3	EITDFKVEQNGSLVTTETVSEDETANTR;IEKNGSYQEVK;INYSVLKGDEDEASR;MNDYVVSPATLVVK;NGSTEASMMDTYTEKPAK;VEQNGSLVTTETVSEDETANTR	1;1;1;0;0;1	4	12	0.1419	47464;47461;47465;24071;34903;31749;32141;39077;39311;39076;39533;39313;39085;39086;39546;39337;39334;39544;44098;44100;44109;44110;44108;44099;44111	-	Cell surface protein	Bacillus pumilus	2.08148e+08	6.93828e+06
153_2	tr|A8FJ92|A8FJ92_BACP2	8.41291	NA	78872.9	ESFTSLDPIYDTSQELTGK;LIGGDLITVK;MTTGSNIDVYK;TTVDRYQYGDNYLTGK;YQYGDNYLTGK	1;1;0;0;0	2	3	0.077	41385;41387;13805;21427;38049;25057;25058	-	Big_6 domain-containing protein	Bacillus pumilus (strain SAFR-032)	1.78222e+08	4.69005e+06
46_4	tr|A0A4U2VQ28|A0A4U2VQ28_BACPU	4.20645	NA	156836	AESKNNILLDAGDVFSGDLYFTK;ALEQGLSGIEEGGGAFPHVAGIEYTFTLSKPAGSR;ALLYLDK;AQESAGADLAITNGGGIR;ASGGGGFPHLTQDK;ASGGGGFPHLTQDKVVLASADENR;DAIQTTHQNTLDYVR;DLELAQK;DLELAQKVDGIDLIIGGHTHTLVEK;DYGQFLGK;EKQLSDLVK;EPTIVAQVK;EQDPNVTIYHDK;ETNEFGLAK;FTPYVIQDK;GSENMIFDLATK;GTINGIPVVMSK;HLDGQVQVQDIVESANETIPEMK;IIALTHIGYNR;IIALTHIGYNRDLELAQK;KEAGIYPYILLDVNGEK;KEPTIVAQVK;NALTDTYDFQIK;NGVNYYTNIAK;NIGDLYLYDNTVQIVK;NLPILSAG…	0;0;0;0;0;0;0;0;0;0;0;0;0;0;0;0;0;0;0;0;0;0;0;0;0;0;0;0;0;0;0;0;0;0;0;0;0;1;0;0;0;0;0;0;0	1	1	0.3919	45142;48305;8008;8009;35032;35040;35038;35039;35009;26880;44494;36245;36244;7526;46109;10708;10705;14815;12512;12516;12510;12511;29650;13229;16748;16747;25804;21008;21615;45576;45484;45578;23165;23162;23163;40575;38532;38533;38549;38545;16828;16830;28779;28810;28781;22596;37723;37726;21416;21415;21417;7113;7114;27708;27165;46591;46595;43919;43921;43917;6760;6759;6758;15646;15643;46755;46754;26745…	-	Multifunctional 2',3'-cyclic-nucleotide 2'-phosphodiesterase/3'-nucleotidase/5'-nucleotidase	Bacillus pumilus	1.73776e+08	2.1722e+06	GO:0008663//2',3'-cyclic-nucleotide 2'-phosphodiesterase activity;GO:0008254//3'-nucleotidase activity;GO:0016788//hydrolase activity, acting on ester bonds;GO:0000166//nucleotide binding;GO:0046872//metal ion binding
15_1	tr|A0A143G976|A0A143G976_BACPU	50.1986	NA	56728.7	ESEPVLHGDR;FPDMVHSLKPDPVTNIQDPDR;FSTVIHPK;GAGAYGVFEVENSMEK;LFSYPDTQR;LLAICNFYR;NLSMEEAAEIQANDFQHATR;NLTADLKDVNEK;NLTTNQGVPVGDNQNSR;NPENFFAETEQAAFTPSALVPGIEASEDK;QKIEKPNDFK;SYSEEEKQALIK;YHWRPSEGIR	1;1;1;1;1;1;1;1;1;1;1;1;1	13	20	0.3727	17830;44465;10762;35069;34758;17392;19075;42985;43181;43182;43180;26467;26466;36906;47452;22165;21498;21499;28641;24258	-	Catalase	Bacillus pumilus	1.68094e+08	5.79636e+06	GO:0046872//metal ion binding;GO:0020037//heme binding;GO:0004096//catalase activity
57_4	tr|A0A2A5IY12|A0A2A5IY12_BACPU	29.4452	NA	63325.1	AAYAGDPEFVDVPLK;AGTFTGVADSTR;APQGATPDMFLTDDGK;ASLIQLDQMNR;DGMVATAHPLASEIGADVLK;DGMVATAHPLASEIGADVLKK;ELIEPSIQLAEDGFEIDSVLAK;ERAPQGATPDMFLTDDGK;ETSIINSR;GLEAALDKWGTR;GLLDDDYISER;IYTNSLTSYR;KAGTFTGVADSTR;RPLSSMTPTIIFK;TDKPIWGDYK;TKETSIINSR;VAVGKDGMVATAHPLASEIGADVLK;YQLLAETMHLSYADR	0;1;0;1;1;1;0;0;0;0;0;1;1;0;0;0;1;0	7	22	0.3185	32890;32893;19590;34584;34264;34587;23797;24400;23794;39571;39805;39573;39572;39798;39797;39804;41281;41491;41279;41278;41280;44435;44427;44429;44428;44436;39143;38925;39166;10507;10526;24887;24060;21032;21071;21077;24636;30555;30554;21221;21220;18278;44664;44665;37107;37105	-	Gamma-glutamyltransferase	Bacillus pumilus	1.67048e+08	5.56827e+06	GO:0016740//transferase activity;GO:0036374//glutathione hydrolase activity
46_5	tr|A0A0B4S5B2|A0A0B4S5B2_9BACI	26.1413	NA	156381	AESKNNILLDAGDVFSGDLYFTK;AKETNLGNFIADGMLK;AKKPGVYYVDR;ALEQGLSGIEEGGGAFPHVAGIEYTFTLSKPAGSR;ALLYLDK;AQESAGADLAITNGGGIR;ASGGGGFPHLTQDK;ASGGGGFPHLTQDKVVLASADENR;DAIQTTHQNTLDYVR;DLELAQK;DLELAQKVDGIDLIIGGHTHTLVEK;DYGQFLGK;EPTIVAQVK;EQDPNVTIYHDK;EQIEQADGGHISPVIDHR;ETNEFGLAK;ETNLGNFIADGMLK;GATVTFESSLLAKPFAEK;GIDAIVSGHQHGTFPSAEYSGVDK;GSENMIFDLATK;GTINGIPVVMSK;HLDGQVQVQDIVESANETIPEMK;IESVAGVTSQNSTVK;IIALTHI…	0;1;0;0;0;0;0;0;0;0;0;0;0;0;1;0;1;1;1;0;0;0;1;0;0;0;0;0;0;0;0;0;0;0;0;0;0;0;0;0;0;0;0;0;0;0;1;0;0;0;0	7	18	0.4678	45142;35380;24081;48305;8008;8009;35032;35040;35038;35039;35009;26880;44494;36245;36244;7526;46109;10708;10705;12512;12516;12510;12511;29650;39655;39654;39658;39649;13229;31377;31816;31379;31378;38099;38098;44820;44818;44819;25804;21008;21615;45576;45484;45578;31306;31302;31304;23165;23162;23163;40575;37178;37180;37174;37152;37176;37175;38532;38533;38549;38545;16828;16830;16192;28779;28810;28781;…	-	2', 3'-cyclic nucleotide 2'-phosphodiesterase	Bacillus sp. WP8	1.59775e+08	2.075e+06	GO:0008663//2',3'-cyclic-nucleotide 2'-phosphodiesterase activity;GO:0008254//3'-nucleotidase activity;GO:0000166//nucleotide binding;GO:0046872//metal ion binding
161_1	tr|A0A4U2VYA2|A0A4U2VYA2_BACPU	4.20645	NA	20709.4	GTTLEGEDIDIR	1	1	1	0.0649	24940	-	Peptide deformylase	Bacillus pumilus	1.53573e+08	1.27977e+07	GO:0046872//metal ion binding;GO:0042586//peptide deformylase activity
85_1	tr|A0A498TR33|A0A498TR33_BACPU	2.41185	NA	60889.8	DGGNNDTGWESK;DKDGGNNDTGWESK;IAQAIQEMWK;INAEGKPENAMASDIK;KALAYSINR;NWYTNAGENYVSNGPFVLSK;QLLNDSAK;SVSDLPTLK;TTLNVNISTEPFSLHPGLANDSTSGSVIR;TYTFTLRDAK;WKHGGSITLEK	0;0;0;0;0;0;0;1;0;0;0	1	3	0.2505	23425;31364;31396;21649;21038;35071;34733;34734;35095;13994;42842;42851;42837;42853;9646;11769;11767;11771;47196;20958;20959;22519;22520	-	Oligopeptide-binding protein OppA	Bacillus pumilus	1.49365e+08	4.03689e+06
168_1	tr|W8QIL9|W8QIL9_BACPU	21.0323	NA	20874.1	IGITVTIHDAEAR;SQNFGQVSNAFVR;TGEGDGDDEQILVDFSK;VVNEEGGEELIR;YSGGAEFDLDASAFLVDANNR	1;1;1;1;1	5	7	0.3958	27712;29510;29508;29541;37065;25900;42500	-	Chemical-damaging agent resistance protein C	Bacillus pumilus	1.21134e+08	9.31799e+06
25_1	tr|R4JQA6|R4JQA6_9CAUD	63.0968	NA	49084.3	AEIAENFVVTANYGGQK;ANGNDIPASDDGVQLVK;DINSLTSFTVEK;DVITYLGTDIVDK;GNEITIQVAENVLDSTK;GNEITIQVAENVLDSTKR;KANGNDIPASDDGVQLVK;KAQTVLLYR;LDNDQVEYR;LNEGEPAKAEIAENFVVTANYGGQK;MNGGTFTPGTEK;SLLLFR;TVSVEKDINSLTSFTVEK;VGLNIDDK;VLDAINNDLTFELK	1;1;1;1;1;1;1;1;1;1;1;1;1;1;1	15	22	0.3348	36834;35221;35251;26253;29449;29448;37199;37195;39451;37330;37342;37341;37340;16029;16028;18375;45835;22499;5777;39595;9195;33136	-	Structural protein	Bacillus phage PBP180	1.20879e+08	5.03664e+06
67_2	tr|A0A2A5IRT5|A0A2A5IRT5_BACPU	23.6671	NA	31823.4	AIGVSNFYVQHLEELLK;AIGVSNFYVQHLEELLKDAEVVPAVNQVEFHPK;ALAAFDASLNR;DAEVVPAVNQVEFHPK;EKGIQIEAWSPLMQGK;IKQNADIFDFELSQEDMEK;INALNNNER;QNADIFDFELSQEDMEK;REELFITSK;SIDTAAVYKNETGVGK;SVAQVILR;VEDGNQVVDAVK;VWNTDQGYDK;WDLQSGVVTIPK	1;1;0;0;0;1;1;1;1;0;0;0;0;0	6	16	0.5496	39072;39071;48478;48476;18270;36313;36317;36333;36315;36336;36312;36335;36909;36912;43312;43464;43313;43463;14708;14748;14704;14707;14705;40670;17229;17225;34066;9565;9564;23239;23206;23209;23212;23210;21317;25870	-	Aldo/keto reductase	Bacillus pumilus	1.19987e+08	6.31513e+06	GO:0043892//methylglyoxal reductase (NADPH-dependent) activity;GO:0016491//oxidoreductase activity
8_1	tr|W6AQ12|W6AQ12_9BACI	29.4452	NA	20446.2	DNGLGELK;DNGLGELKYPLAADTNHTVSR;EYGVLIEEEGIALR;GLFIINPEGELQYQTVFHNNIGR;VSLEENIK;VSLEENIKNDK;YPLAADTNHTVSR	1;1;1;1;1;1;1	7	16	0.3833	8370;42954;42965;42966;42955;42967;42968;32875;45887;45886;10884;23800;29240;29239;29241;29271	-	Peroxiredoxin	Bacillus altitudinis	1.16076e+08	1.16076e+07	GO:0016209//antioxidant activity;GO:0051920//peroxiredoxin activity;GO:0004601//peroxidase activity;GO:0016491//oxidoreductase activity
100_1	tr|A0A0B4SCP6|A0A0B4SCP6_9BACI	12.6194	NA	67038.4	DGTSEASMMDTYTEKPAK;FEETLVAK;MNDYVVSPATLVVK;NSSAITSFQVGTGGK;VKIDIPAANYHEQYDVK	1;1;0;0;1	3	6	0.1178	39084;39547;39335;39087;11034;31749;32141;29511;29545;29513;39693	tr|A0A0H1RY40|A0A0H1RY40_BACPU	Cell surface protein	Bacillus sp. WP8	1.05606e+08	3.52021e+06
156_1	tr|A8FCS4|A8FCS4_BACP2	40.8479	NA	49546.7	ALSLDATDGFMK;EEGIDIVAAK;GEAYFVDSNSVR;KGNVEIHTNALAK;QMSSLVK;SDGVTVTFEVK;TSVSNIYAIGDIVDGPPLAHK;TVDADYVLVTVGR;VINSTGALALK;VMDENSAQTYTFK;VVGDFPIETDTLVIGAGPGGYVAAIR	1;1;1;1;1;1;1;1;1;1;1	11	16	0.317	23627;14232;25888;27676;27675;6841;19545;41774;41773;28107;15826;31689;32073;45519;45518;45520	-	Dihydrolipoyl dehydrogenase	Bacillus pumilus (strain SAFR-032)	1.044e+08	4.53914e+06	GO:0009055//electron transfer activity;GO:0050660//flavin adenine dinucleotide binding;GO:0004148//dihydrolipoyl dehydrogenase activity
31_2	tr|A0A1B1GE29|A0A1B1GE29_BACPU	26.1937	NA	40659.7	AFDSSVGEEVEVSAPGVSTLSTIPHNEYGYK;AYDNGILIVASAGNAGSYGSLNTIDYPAK;GIEWAIENEMDVINISMGGASESEALK;HEDLHVTGGVSFVPTESDPLVDPHEHGTHVAGTIAALDNK;HPNLTNDELR;LGEPFYYGAGLVNVQK;SGTSMASPHVAGAAAVILSK;VADENGDGYYSWIIK;VAVLDSGIDGK;VAVLDSGIDGKHEDLHVTGGVSFVPTESDPLVDPHEHGTHVAGTIAALDNK;VGVVGVAPK;YSSVMAVASVDQR	1;1;1;1;1;0;0;1;0;1;0;0	7	13	0.577	47882;46825;46824;46818;46817;46864;48703;20677;20712;20714;35931;37541;37758;35502;35518;15337;15335;49050;7733;28769;28254	-	Keratinase Ker2	Bacillus pumilus	9.95719e+07	5.85717e+06
93_2	tr|A0A2R4S1L1|A0A2R4S1L1_BACPU	21.0323	NA	14915.3	GVVVVAAAGNSGSTGSTSTVGYPAK;LENTATPLGNSFYYGK;LENTATPLGNSFYYGKG;QRLENTATPLGNSFYYGK;YDSTIAVANVNSNNVR;YPNLSTSQVR	1;1;1;1;0;1	5	6	0.4698	42597;42580;36241;37208;40445;35640;35641;35615;18891	tr|A0A2R4S1K9|A0A2R4S1K9_BACPU	Alkaline serine proteinase (Fragment)	Bacillus pumilus	9.77819e+07	1.6297e+07
153_1	tr|A0A0B4SE04|A0A0B4SE04_9BACI	8.41291	NA	78804.6	MTTGSNIDVYK;TTVDRYQYGDNYLTGK;VIASGTFNDAIHLK;VIGEGQTDSNGVYDVPVSK;YQYGDNYLTGK	0;0;1;1;0	2	9	0.0825	21427;38049;30425;30422;30423;30452;30453;30450;39146;39130;39145;25057;25058	tr|A0A498TXZ5|A0A498TXZ5_BACPU	Uncharacterized protein	Bacillus sp. WP8	8.95454e+07	2.29603e+06
78_1	tr|A0A2A5IHR0|A0A2A5IHR0_BACPU	4.20645	NA	9681.03	VGEEVEIVGIK	1	1	1	0.1264	19167	-	Elongation factor Tu (Fragment)	Bacillus pumilus	8.31348e+07	1.38558e+07
26_1	tr|Q2HXL7|Q2HXL7_BACPU	23.7819	NA	32416.9	ATAAFVEFINYAK;ILTNGHCVYNTATR;QVTNLTGTTIK;TDTNIGNTVGYR;VSQWEMSGPVTR;VVIGDDGR	1;1;1;1;1;1	6	9	0.231	29253;33390;33405;33404;18675;24658;24630;27598;7871	-	Serine protease	Bacillus pumilus	8.27696e+07	6.89746e+06	GO:0004252//serine-type endopeptidase activity
100_2	tr|A0A2G8IU96|A0A2G8IU96_BACPU	8.41291	NA	66182.1	HFVSYTVK;IDIPAANYHEKYDVK;MNDYVVSPATLVVK;NGSTEASMMDTYTEKPAK;NSSAITSFQVGTGGK	1;1;0;0;0	2	5	0.1163	12412;12408;12407;36272;36269;31749;32141;39077;39311;39076;39533;39313;39085;39086;39546;39337;39334;39544;29511;29545;29513	-	Cell surface protein	Bacillus pumilus	7.52722e+07	2.50907e+06
74_2	tr|A0A2G8IZ96|A0A2G8IZ96_BACPU	21.0323	NA	156527	AFYDPGNGWAVK;APDVVNNSWGGGPGLDDWYK;AQISVLESGK;EEGNYMIR;FWTSEWPAPGGNEFAVEVYDASGK;GTYVVQLPELEGENVTYR;KQAQVTGGLFR;LGSFSLQGPSPYGVMKPDIAAPGVNIR;QAQVTGGLFR;RTISGTVVNETTGEK;SWQLTSGAFSPSPK;TDESGEFSLEALSGVYTVK;TDGSVTKDGFYLDDVK;TISGTVVNETTGEK	0;0;1;0;1;1;0;0;0;1;0;0;0;1	5	7	0.1349	25178;25213;41585;13886;13885;13745;45814;45815;40570;20541;46399;14797;32901;30601;40104;35999;28964	-	Peptidase S8	Bacillus pumilus	7.30703e+07	1.01487e+06	GO:0004252//serine-type endopeptidase activity
85_4	tr|A0A5D4R4Z7|A0A5D4R4Z7_BACPU	16.8258	NA	61224.1	DGGNNDTGWESK;DKDGGNNDTGWESK;DTNTELSMFKK;EGGLKIQTIAGIYNYK;GELDWAGSPTGSLPTESLK;IAQAIQEMWK;IHSGDYQIGR;INAEGKPENAMASDIK;ITQGEQVPAMAIVPPTMEGFTDNK;KGELDWAGSPTGSLPTESLK;LSYNTDEGHQK;NNEYWDKDTVK;NWYTNAGENYVSNGPFVLSK;QAIVDKITQGEQVPAMAIVPPTMEGFTDNK;QLLNDSAK;TTLNVNISTEPFSLHPGLANDSTSGSVIR;TYTFTLRDAK;VKPLNNANIR;WKHGGSITLEK	0;0;0;1;1;0;0;0;0;1;0;0;0;0;0;0;0;1;0	4	12	0.433	23425;31364;31396;24733;36152;36154;38860;38858;21649;21038;18146;18151;35071;34733;34734;35095;45538;45614;45535;40644;23886;23884;23885;23882;23888;28242;28212;28244;28243;28213;28246;42842;42851;42837;42853;47817;9646;47196;20958;20959;17891;17890;17853;17892;17851;17852;17893;22519;22520	-	Peptide ABC transporter substrate-binding protein	Bacillus pumilus	7.28912e+07	1.97003e+06
92_1	tr|A0A2G8IU51|A0A2G8IU51_BACPU	6.95607	NA	24058.5	LINNGDGTVSLYVNGK;MVHGVQDNGTNSYSQASFSNVQLR;NGYADWYLGLGSAVVESGISK;QPVFNPSR;WSGISADIVLPK;YKQPVFNPSR	0;0;0;1;0;1	2	4	0.3705	34308;34292;34293;45859;45868;45787;45783;41976;41995;11274;23702;21737;21738;21739	-	Uncharacterized protein	Bacillus pumilus	6.8418e+07	4.887e+06
116_1	tr|A0A2G8IXA4|A0A2G8IXA4_BACPU	31.48	NA	34727	ADIFSTVQEK;ALLDENYFGTMLVYK;GDASVFVFPSLEAGNIGYK;LGNFEAVGPILQGLNQPVNDLSR;SDETDKVSEAVR;TSGVFIMAR;VAMLSFSTK;VLQPIVVGK	1;1;1;1;1;1;1;1	8	8	0.3282	17795;36270;39236;44681;25566;12897;12471;11544	-	Phosphate acetyltransferase	Bacillus pumilus	6.31875e+07	3.32566e+06	GO:0016407//acetyltransferase activity;GO:0008959//phosphate acetyltransferase activity
72_1	tr|A0A0H1RYV3|A0A0H1RYV3_BACPU	4.20645	NA	11436.7	TVSLSIGR	1	1	1	0.0777	7950	-	IMS_C domain-containing protein	Bacillus pumilus	6.03747e+07	1.00625e+07	GO:0003684//damaged DNA binding
79_1	tr|A0A2T0D5X5|A0A2T0D5X5_BACPU	4.20645	NA	17083.2	EEGSGTVDFHK	1	1	2	0.0701	20554;20553	tr|A0A2G8IV39|A0A2G8IV39_BACPU	Stress protein	Bacillus pumilus	5.75641e+07	2.8782e+07
46_2	tr|A0A2A5IZ40|A0A2A5IZ40_BACPU	14.8905	NA	154096	ADGHISPVIDHR;AKKPGVYYVDR;ALEQGLSGIEEGGGAFPHVAGIEYTFTLSKPAGSR;ALLYLDK;AQESAGADLAITNGGGIR;AQSENNILLDAGDVFSGDLYFTK;ASGGGGFPHLTQDK;DLELAQK;DLELAQKVDGIDLIIGGHTHTLVEK;DYGQFLGK;EPTIVAQVK;EQDPNVTIYHDK;EQIEKADGHISPVIDHR;ETNEFGLAK;FTPYVIQDK;GSENMIFDLATK;GSEVKNWLEMSAGQFNQVKPNNSNEQPILNEEYR;GTINGIPVVMSK;HLDGQVQVQDIVESANETIPEMK;KAQESAGADLAITNGGGIR;KEAGIYPYILLDVNGEK;KEPTIVAQVK;KPGVYYVDR;NALTDTYDFQIK;NEKDSIINQTK…	1;0;0;0;0;0;0;0;0;0;0;0;1;0;0;0;1;0;0;0;0;0;0;0;0;0;0;0;1;0;0;0;0;0;0;0;0;0;0;0;0;0	4	9	0.405	24875;24081;48305;8008;8009;35032;35040;35038;35039;35009;45153;45141;26880;7526;46109;10708;10705;12512;12516;12510;12511;29650;38843;38841;38844;13229;16748;16747;25804;48608;48607;48611;48610;21008;21615;45576;45484;45578;37178;37180;37174;37152;37176;37175;38532;38533;38549;38545;16828;16830;16192;28779;28810;28781;23827;23826;23861;22596;37723;37726;21416;21415;21417;48206;27708;27165;46591;…	-	2',3'-cyclic-nucleotide 2'-phosphodiesterase	Bacillus pumilus	4.88611e+07	626424	GO:0008663//2',3'-cyclic-nucleotide 2'-phosphodiesterase activity;GO:0008254//3'-nucleotidase activity;GO:0016788//hydrolase activity, acting on ester bonds;GO:0000166//nucleotide binding;GO:0046872//metal ion binding
27_2	tr|A0A0B4S8R0|A0A0B4S8R0_9BACI	29.6329	NA	59213.2	DDPTGSNTTAGMTNYDDLYADTR;DNVNQLVK;DPGYDPLEFMIEEAHK;DPGYDPLEFMIEEAHKR;FGISPFGVWR;IAGVPFPDQETYETYGKK;INQNSDPAWSDPEEYFR;KPALIPEMPWLHQK;LHHESKPSTK;LSADHPAR;NIKDDPTGSNTTAGMTNYDDLYADTR;NYDIDAVHMDDYFYPNK;QINDTIK;QINDTIKK;RDNVNQLVK	0;1;1;1;0;0;0;1;1;0;0;0;1;1;1	8	16	0.3002	44978;45088;10829;38260;40274;40482;40276;40275;40480;18923;40229;40228;40547;34742;34740;18853;18855;18854;8948;46643;46593;46594;46644;41439;41216;41217;41440;7908;11774;11799;15812	-	GHL10 domain-containing protein	Bacillus sp. WP8	4.71301e+07	1.42818e+06
174_1	tr|A0A0B4S4L8|A0A0B4S4L8_9BACI	4.20645	NA	51484.3	NRINSLPK	1	1	1	0.0171	11247	-	Uncharacterized protein	Bacillus sp. WP8	4.35913e+07	1.50315e+06	GO:0008483//transaminase activity;GO:0030170//pyridoxal phosphate binding
49_1	tr|A0A5D4QV04|A0A5D4QV04_BACPU	4.20645	NA	43712.4	QTAAYGHFGR	1	1	2	0.025	16641;16640	tr|A0A2G8IV67|A0A2G8IV67_BACPU;tr|A0A498U0R9|A0A498U0R9_BACPU;tr|A0A2A5ISV7|A0A2A5ISV7_BACPU;tr|A0A2T0CGB9|A0A2T0CGB9_BACPU;tr|A0A0B4SAQ2|A0A0B4SAQ2_9BACI;tr|A0A0H1RV34|A0A0H1RV34_BACPU;tr|A0A4V5TG85|A0A4V5TG85_BACPU;sp|A8FGH7|METK_BACP2	S-adenosylmethionine synthase	Bacillus pumilus	3.97099e+07	2.2061e+06	GO:0004478//methionine adenosyltransferase activity;GO:0000287//magnesium ion binding;GO:0016740//transferase activity;GO:0005524//ATP binding
179_1	tr|A0A0B4S8V7|A0A0B4S8V7_9BACI	13.2944	NA	18911.3	DGTNVPGTPPLAPLDHYK;DGYLYLGK;HLGCTVNWNSDPK;SAWVYK	1;1;1;1	4	4	0.2679	38026;10751;31532;5875	-	Menaquinol-cytochrome C reductase	Bacillus pumilus (strain SAFR-032)	3.8166e+07	3.8166e+06	GO:0051537//2 iron, 2 sulfur cluster binding;GO:0009496//plastoquinol--plastocyanin reductase activity
74_1	tr|A0A5D4R1U5|A0A5D4R1U5_BACPU	9.59089	NA	157269	AFYDPGNGWAVK;APDVVNNSWGGGPGLDDWYK;EEGNYMIR;EGEDTEPPVFSHK;IEPVKTDESGEFSLEALSGVYTVK;KNTESPGLATDEDGPNAER;LGSFSLQGPSPYGVMKPDIAAPGVNIR;NTESPGLATDEDGPNAER;SWQLTSGAFSPSPK;TDESGEFSLEALSGVYTVK;TDGSVTKDGFYLDDVK;TNAWTAGEVDLSAYK;VTGGLFR	0;0;0;1;0;0;0;0;0;0;0;1;1	3	3	0.1217	25178;25213;41585;13745;30018;45587;45586;39645;39646;39673;39674;39643;39642;39672;46399;37783;37775;37774;30601;40104;35999;33528;5801	-	S8 family serine peptidase	Bacillus pumilus	3.773e+07	509865	GO:0004252//serine-type endopeptidase activity
30_2	tr|A0A5D4QXC0|A0A5D4QXC0_BACPU	6.95607	NA	43763.9	ALEEFDAR;DTMTGHWEIMGLYIDTPFK;ELTLDEK;EYVPLIAYSK;GIIGNKPASGTEILDELGEEHMK;GIPADEKPLAYYGK;HDYALKPFDR;HQEANELPTAK;ISDIYDGEGITSSLR;KHQEANELPTAK;LGLSHIK;LPEVFNLLKEDDLLVITADHGNDPVHHGTDHTR;TFADLGATVADNFK;TPNRHDYALKPFDR;TVMNELKDDGLDVIAIGK;VFPDGFPDELLNELKEK;YGTSFLSK	1;0;0;0;0;0;0;0;0;0;0;1;0;0;0;0;0	2	2	0.5558	11451;42770;8402;19605;44690;44578;44693;31350;31348;31349;31351;22774;22772;21807;33517;33516;26679;26681;26680;6190;48474;29967;29970;29991;29968;35505;38672;38674;38671;38891;38917;39494;10027	-	Phosphopentomutase	Bacillus pumilus	3.33269e+07	1.23433e+06	GO:0008973//phosphopentomutase activity;GO:0000287//magnesium ion binding;GO:0030145//manganese ion binding
5_1	tr|A0A0H1RUC1|A0A0H1RUC1_BACPU	18.9066	NA	31302.6	GMSLDFNTSGLR;IGHITLVQK;LQDLEAYITK;TGLEVDYIK;VTLCLEETAK	1;1;1;1;1	5	5	0.1845	24153;13251;20039;14046;18849	tr|A0A498U0Y6|A0A498U0Y6_BACPU	Histidinol-phosphatase	Bacillus pumilus	3.21262e+07	2.67718e+06	GO:0004401//histidinol-phosphatase activity
22_1	tr|A0A0B4S9A7|A0A0B4S9A7_9BACI	21.0323	NA	39622.3	IEFVITAGEESGLVGAK;TDGTTILGADDK;TDGTTILGADDKTGLAAMFEAIR;VGTIIVAAPTQAK;YGYALDSDGK	1;1;1;1;1	5	6	0.1689	35345;20595;43965;43966;23073;15885	-	M20_dimer domain-containing protein	Bacillus sp. WP8	3.13715e+07	1.42598e+06	GO:0004177//aminopeptidase activity;GO:0046872//metal ion binding;GO:0008237//metallopeptidase activity
43_1	sp|A8FHJ0|ENO_BACP2	4.20645	NA	46497.5	YNQLLR	1	1	1	0.014	7235	tr|A0A0B4SBH9|A0A0B4SBH9_9BACI;tr|A0A2A5IRY5|A0A2A5IRY5_BACPU;tr|A0A5D4QZ57|A0A5D4QZ57_BACPU	Enolase	Bacillus pumilus (strain SAFR-032)	2.96982e+07	1.23742e+06	GO:0000287//magnesium ion binding;GO:0004634//phosphopyruvate hydratase activity
129_1	tr|A0A2G8IYF0|A0A2G8IYF0_BACPU	12.6194	NA	27135.2	IFIDPGHGGTDSGAAANGLLEK;NALHDEIVR;SIDQSVTLSQR	1;1;1	3	4	0.1667	41517;41508;15053;21651	tr|A0A2A5IVR8|A0A2A5IVR8_BACPU	N-acetylmuramoyl-L-alanine amidase	Bacillus pumilus	2.81514e+07	1.65597e+06	GO:0008745//N-acetylmuramoyl-L-alanine amidase activity;GO:0042834//peptidoglycan binding
92_2	tr|A0A5D4QZF3|A0A5D4QZF3_BACPU	12.6194	NA	23964.5	HGAIVTQTDEAK;LINNGDGTVSLYVNGK;MVHGVQDNGTNSYSQASFSNVQLR;NGYADWYLGLGSAVVESGISK;VFLGSGSQGGSQYWNSEYDSSIK;VFLGSGSQGGSQYWNSEYDSSIKDGAR;WSGISADIVLPK	1;0;0;0;1;1;0	3	7	0.5	23114;23107;23102;23109;34308;34292;34293;45859;45868;45787;45783;41976;41995;44997;46734;46733;23702	-	Uncharacterized protein	Bacillus pumilus	2.70193e+07	1.92995e+06
109_1	tr|A0A498U250|A0A498U250_BACPU	29.7063	NA	23492.8	EDEVYVYER;EIEEHFEQMR;GDAEENPDFKQPIPYVVIK;REDEVYVYER;TISTIMK;TLGLINDDDNSVGR;VFQNETLAFNGVNSEEK;VHIGLLSALELSPGAHVEVK	1;1;1;1;1;1;1;1	8	9	0.4732	20374;26040;41693;26378;6877;30484;38591;38620;40576	-	Uncharacterized protein	Bacillus pumilus	2.57192e+07	1.60745e+06
89_1	tr|A0A2G8IV50|A0A2G8IV50_BACPU	33.6516	NA	42635.6	FTYWNPTK;GEVSALSDELK;LADYDINDEKIDLIADR;LINDLENYELR;NGLYDQVVSILK;NVLLVYGGGSIK;VFDVDPAGKTDEEVGLEGIEK;YDGDAWDIVTR	1;1;1;1;1;1;1;1	8	10	0.2661	14670;18221;39522;39521;27605;26111;21126;42694;42693;24623	-	NADH-dependent alcohol dehydrogenase	Bacillus pumilus	2.50961e+07	1.04567e+06	GO:0046872//metal ion binding;GO:0016491//oxidoreductase activity
57_1	tr|F8SVM6|F8SVM6_BACPU	4.20645	NA	64492.8	APQGATPDMFLTDDGK;ERAPQGATPDMFLTDDGK;GLEAALDKWGTR;NGTAVGVNIK;RPLSSMTPTIIFK;STHGNAVGVPGTVK	0;0;0;1;0;0	1	2	0.1126	34584;34264;34587;39143;38925;39166;24887;12198;12227;30555;30554;25156;25161;25190;25157;25160;25155;25153;25146;25152;25151;25189	-	Gamma glutamyl transpeptidase	Bacillus pumilus	2.50887e+07	964949	GO:0016740//transferase activity;GO:0036374//glutathione hydrolase activity;GO:0102953//hypoglycin A gamma-glutamyl transpeptidase activity
32_1	tr|A0A2G8ISE8|A0A2G8ISE8_BACPU	6.95607	NA	17820.3	GNLAEVAPGK;SQASALGWVASK	1;1	2	2	0.1358	11626;20533	tr|A0A498U5B5|A0A498U5B5_BACPU;tr|A0A2A5IRU4|A0A2A5IRU4_BACPU;tr|A0A2T0C9A2|A0A2T0C9A2_BACPU;sp|P48068|RN_BACPU;tr|A8FHP7|A8FHP7_BACP2;tr|A0A4U2VZA5|A0A4U2VZA5_BACPU;tr|A0A0B4SC50|A0A0B4SC50_9BACI;tr|A0A5D4R1H9|A0A5D4R1H9_BACPU;tr|Q2LAN1|Q2LAN1_BACPU	Ribonuclease	Bacillus pumilus	2.48634e+07	2.7626e+06	GO:0004521//endoribonuclease activity;GO:0003723//RNA binding
80_1	tr|A0A2S0UVT5|A0A2S0UVT5_BACPU	25.2387	NA	37535.9	GTNGEFNGIGIK;IEHNVFENTK;IGDKDAIGIEGASK;IVVDGTITPSNTSANK;NDSDYITFSWNYVHDSWK;NVWVDHNELYNTLNSDKDDYDGLFDVK	1;1;1;1;1;1	6	9	0.2828	20604;21522;21524;26969;26967;33343;43010;47768;47766	tr|A0A2S0UVW1|A0A2S0UVW1_BACPU;tr|A0A2S0UW18|A0A2S0UW18_BACPU	Pectate lyase	Bacillus pumilus	2.34584e+07	1.23465e+06
95_1	tr|A0A0H1S256|A0A0H1S256_BACPU	36.4012	NA	43771.9	ELHWHPNTDEWQYFISGK;LLDTEKHPVIAAPK;MTVFASDGHAR;QEPITSSGGQVWIADSTNFK;QLVLDHLDQGEDFLK;SDHYADISLNQWLAVTPK;TEQGEVPNSFK;TIASALVK;YSFSDTHNR	1;1;1;1;1;1;1;1;1	9	13	0.3204	43143;43141;43142;31663;31662;19953;41748;41601;36168;40428;21719;7124;17382	tr|A0A498U3C7|A0A498U3C7_BACPU;tr|A0A2T0C5D6|A0A2T0C5D6_BACPU	Oxalate decarboxylase	Bacillus pumilus	2.0054e+07	954952	GO:0045735//nutrient reservoir activity
97_1	tr|A0A0H1RZ89|A0A0H1RZ89_BACPU	12.6194	NA	27282.1	LSLTSPSYNK;SVQTYGYGLYEVNMKPAK;VQFNYYTNGVGNHEK	1;1;1	3	5	0.1777	16708;40292;40526;36177;36161	tr|A0A2Z6FAR7|A0A2Z6FAR7_BACPU;tr|A0A0B4S4T1|A0A0B4S4T1_9BACI	Beta-glucanase	Bacillus pumilus	1.96645e+07	1.96645e+06	GO:0042972//licheninase activity;GO:0004553//hydrolase activity, hydrolyzing O-glycosyl compounds
53_1	tr|A0A2G8IQ07|A0A2G8IQ07_BACPU	22.2102	NA	38610.6	AGHDIIHGLIGPGIDSSHAFER;ASVALLLR;DSSGPYHYGLR;LVSIPSPSGNTEK;TYTGTILMHQTSVHVYEDAGK;VIGFVER	1;1;1;1;1;1	6	9	0.235	43287;43288;43286;8244;22327;22326;25345;43818;7591	-	Peptidase M42	Bacillus pumilus	1.94323e+07	1.07957e+06	GO:0004177//aminopeptidase activity;GO:0046872//metal ion binding
75_1	tr|A0A0H1RWD1|A0A0H1RWD1_BACPU	8.41291	NA	60484.8	DHMTLESPELTALHQEFNR;FHSASDAVPVLTR;GQTTNVPVR;IDIYEGGTDAR;INPDGSYAFDR;YAPEVVIDAHEYDVGQK;YHDLLILSGK	0;0;1;1;0;0;0	2	2	0.1657	43095;42909;27859;27860;12107;20710;22454;38708;18678;18680	tr|A0A0B4S591|A0A0B4S591_9BACI	Peptidase M14	Bacillus pumilus	1.69243e+07	445376	GO:0004181//metallocarboxypeptidase activity;GO:0008270//zinc ion binding
127_1	tr|A0A2T0C6R1|A0A2T0C6R1_BACPU	8.41291	NA	47936.5	FSTEEWQGK;SLAAGLPLSGVVGR	1;1	2	2	0.0525	16775;24122	tr|A0A2G8IY91|A0A2G8IY91_BACPU;tr|A0A4V5TFZ5|A0A4V5TFZ5_BACPU;tr|A8F9Z0|A8F9Z0_BACP2;tr|A0A0B4S4M9|A0A0B4S4M9_9BACI;tr|A0A0H1RXR9|A0A0H1RXR9_BACPU;tr|A0A498U0Z5|A0A498U0Z5_BACPU;tr|A0A5D4QTR5|A0A5D4QTR5_BACPU	4-aminobutyrate--2-oxoglutarate transaminase	Bacillus pumilus	1.6882e+07	844102	GO:0003867//4-aminobutyrate transaminase activity;GO:0030170//pyridoxal phosphate binding
143_1	tr|A0A498U663|A0A498U663_BACPU	4.20645	NA	35748.2	VGINGFGR	1	1	1	0.0239	7589	tr|A0A200HGQ2|A0A200HGQ2_BACPU;tr|A0A0B4SBY5|A0A0B4SBY5_9BACI;tr|A0A2T0D9Z4|A0A2T0D9Z4_BACPU	Glyceraldehyde-3-phosphate dehydrogenase	Bacillus pumilus	1.67499e+07	1.11666e+06	GO:0051287//NAD binding;GO:0004365//glyceraldehyde-3-phosphate dehydrogenase (NAD+) (phosphorylating) activity;GO:0050661//NADP binding;GO:0016620//oxidoreductase activity, acting on the aldehyde or oxo group of donors, NAD or NADP as acceptor
150_1	sp|A8FDB6|RRF_BACP2	16.8258	NA	20829	ANASLLDK;IAIPALTEER;SDLGITPTSDGNVIR;VTVDYYGAQTPLNQIASITVPEAR	1;1;1;1	4	4	0.3081	7907;16821;31950;45617	tr|A0A2A5IX21|A0A2A5IX21_BACPU;tr|A0A0B4S7Q1|A0A0B4S7Q1_9BACI;tr|A0A5D4R2N8|A0A5D4R2N8_BACPU;tr|A0A2T0DF16|A0A2T0DF16_BACPU	Ribosome-recycling factor	Bacillus pumilus (strain SAFR-032)	1.6278e+07	1.0852e+06
51_1	tr|A8F9K3|A8F9K3_BACP2	4.20645	NA	17363.6	VGSYYPATFK	1	1	1	0.0625	17618	tr|A0A2T0C748|A0A2T0C748_BACPU;tr|A0A0B4S497|A0A0B4S497_9BACI;tr|A0A5D4QLM7|A0A5D4QLM7_BACPU;tr|A0A498U3K3|A0A498U3K3_BACPU;tr|A0A4U2VRA3|A0A4U2VRA3_BACPU	Uncharacterized protein	Bacillus pumilus (strain SAFR-032)	1.45963e+07	4.86542e+06
62_1	tr|A0A498U3U7|A0A498U3U7_BACPU	16.8258	NA	52327.8	LASGISSGVSGYFR;LNNAGALVTMSR;TAGFYVIK;VFIDPGHGAHDSGAVGYGLYEK	1;1;1;1	4	5	0.1129	27901;22161;9898;43162;43164	tr|A0A0H1S1C1|A0A0H1S1C1_BACPU;tr|A0A0B4SC12|A0A0B4SC12_9BACI;tr|A0A2T0DBI3|A0A2T0DBI3_BACPU;tr|A0A2T0CAH9|A0A2T0CAH9_BACPU	N-acetylmuramoyl-L-alanine amidase LytC	Bacillus pumilus	1.41801e+07	429701	GO:0008745//N-acetylmuramoyl-L-alanine amidase activity
94_1	tr|A0A5D4QPH7|A0A5D4QPH7_BACPU	6.6761	NA	19131.8	KVTSTPGIK;RPPDLPPYVK	1;1	2	3	0.1092	10862;19568;19570	tr|A0A4U2W025|A0A4U2W025_BACPU;tr|A0A2G8IV98|A0A2G8IV98_BACPU;tr|A0A2T0CA93|A0A2T0CA93_BACPU;tr|A0A2A5ITK4|A0A2A5ITK4_BACPU;tr|A8FGS4|A8FGS4_BACP2	Type 1 glutamine amidotransferase	Bacillus pumilus	1.35265e+07	1.50295e+06	GO:0008233//peptidase activity;GO:0016740//transferase activity;GO:0016798//hydrolase activity, acting on glycosyl bonds
136_1	tr|A0A0H1RWU7|A0A0H1RWU7_BACPU	7.6956	NA	50648.1	ASELEEGLK;FLDQATDGR;THIDELIK	1;1;1	3	3	0.0562	12255;13617;12026	tr|A0A0B4SDH5|A0A0B4SDH5_9BACI	Copper amine oxidase n-terminal domain protein	Bacillus pumilus	1.3418e+07	496963
77_1	tr|A0A2A5IY02|A0A2A5IY02_BACPU	4.20645	NA	61546.1	DEYYKIEK;EDIAVVVQQQLK;FHDGEELTADDVVFTYSIPINK;IESDLGLNYSYIGWNQK;IYSFLLQTDGK;KDPYFYNVTLGSYGILPK;NENVPVFEFDQEK;QALTHAIDR;VREDIAVVVQQQLK	0;0;0;0;0;0;1;0;0	1	1	0.2059	15846;26830;45094;45095;45093;39632;23641;40678;40677;32946;13681;33508	-	Peptide-binding protein	Bacillus pumilus	1.33592e+07	430940
176_1	tr|A0A0H1RT36|A0A0H1RT36_BACPU	4.20645	NA	15209.1	TPPAAVLLK	1	1	1	0.0625	10242	tr|A0A0B4S3Z3|A0A0B4S3Z3_9BACI	50S ribosomal protein L11	Bacillus pumilus	1.31379e+07	1.19435e+06	GO:0003735//structural constituent of ribosome;GO:0070180//large ribosomal subunit rRNA binding
61_1	tr|A0A0B4SAH5|A0A0B4SAH5_9BACI	8.41291	NA	56461.4	FGDYFVLR;SDDTFISLQSR	1;1	2	2	0.0361	13453;23045	tr|A0A5D4QMT0|A0A5D4QMT0_BACPU;tr|A0A498TZQ4|A0A498TZQ4_BACPU;tr|A0A0H1RVU2|A0A0H1RVU2_BACPU;tr|A0A2G8ISP4|A0A2G8ISP4_BACPU	N-acetylmuramoyl-L-alanine amidase	Bacillus sp. WP8	1.2614e+07	382241	GO:0008745//N-acetylmuramoyl-L-alanine amidase activity
34_1	tr|A0A2A5J2X2|A0A2A5J2X2_BACPU	10.4477	NA	134147	FATSDLNDLYR;KPETINYR;SWSFGEVK	1;1;1	3	3	0.0225	24782;13574;11106	tr|A0A2T0C4Z4|A0A2T0C4Z4_BACPU;sp|A8F977|RPOC_BACP2;tr|A0A2G8IR95|A0A2G8IR95_BACPU;tr|A0A4U2VNN3|A0A4U2VNN3_BACPU;tr|A0A5D4QKP5|A0A5D4QKP5_BACPU;tr|A0A0B4S4A5|A0A0B4S4A5_9BACI;tr|A0A498U624|A0A498U624_BACPU	DNA-directed RNA polymerase subunit beta'	Bacillus pumilus	1.25495e+07	151199	GO:0003899//DNA-directed 5'-3' RNA polymerase activity;GO:0003677//DNA binding
99_2	tr|A0A2A5IZJ7|A0A2A5IZJ7_BACPU	8.8761	NA	106383	AIGEVNVTLDR;AIGEVNVTLDRK;DKEAADILAHYGK;EAADILAHYGK;EGDDEIDVIFAGHNHEVVNGEVNGK;EVEPIISEVVGEAGVK;KGINTNLELVK;NELDQNQLR;NPETGPEDLEATVAFVK;VVDGDTIHLK	0;0;0;0;0;0;1;1;1;0	3	4	0.1167	19773;24812;28845;19813;19812;46020;34091;21469;17495;36959;36960;16196;16195	-	Endonuclease	Bacillus pumilus	1.17973e+07	214497	GO:0004519//endonuclease activity;GO:0046872//metal ion binding;GO:0016788//hydrolase activity, acting on ester bonds;GO:0000166//nucleotide binding
75_2	tr|A0A2A5IZ35|A0A2A5IZ35_BACPU	16.8258	NA	60342.6	DHMTLESPELTALHQEFNR;DRHISPLSK;FHSASDAVPVLTR;INPDGSYAFDR;KGEAFTTQEELQDFLR;VAAQVTTHEK;VGDELPVYR;YAPEVVIDAHEYDVGQK;YHDLLILSGK	0;1;0;0;1;1;1;0;0	4	6	0.2099	43095;42909;14522;14521;27859;27860;22454;38348;38349;15689;14333;38708;18678;18680	-	Peptidase M14	Bacillus pumilus	1.17823e+07	336638	GO:0004181//metallocarboxypeptidase activity;GO:0004180//carboxypeptidase activity;GO:0008270//zinc ion binding
50_1	tr|A0A2A5IUV3|A0A2A5IUV3_BACPU	4.20645	NA	24900.6	HTEIKPQDVK;TITYTGMPSGILFTAEGK	1;0	1	1	0.1233	20094;37959;38209	tr|A0A498U626|A0A498U626_BACPU	UPF0173 metal-dependent hydrolase CEY02_12935	Bacillus pumilus	1.14794e+07	883031	GO:0016787//hydrolase activity
77_2	tr|A0A4U2VVY8|A0A4U2VVY8_BACPU	2.74962	NA	61600.2	DEYYKIEK;EDIAVVVQQQLK;FHDGEELTADDVVFTYSIPINK;FSFVIK;HILGDVPIKDLGENEFNR;IESDLGLNYSYIGWNQK;IYSFLLQTDGK;KDPYFYNVTLGSYGILPK;LEAFDDYWDGRPYLDTVTIK;NPIGSGPFK;QALTHAIDR;QTIVDQVLDGDGK;VREDIAVVVQQQLK	0;0;0;0;0;0;0;0;0;1;0;0;0	1	1	0.3033	15846;26830;45094;45095;45093;5585;40540;40539;39632;23641;40678;40677;44432;44431;10439;13681;27464;27465;33508	-	Peptide-binding protein	Bacillus pumilus	1.11931e+07	361066
119_1	tr|A0A0B4S6Y9|A0A0B4S6Y9_9BACI	11.1625	NA	45640.1	GVSFMANMPTEEVFTVPK;LHYEAPGTDLTIELPEQHIWVGAGSVSER;WSDGVLTR	1;1;1	3	3	0.1341	39415;47726;10921	tr|A0A498TUE5|A0A498TUE5_BACPU;tr|A0A0H1RU58|A0A0H1RU58_BACPU	Peptidase M29	Bacillus sp. WP8	1.104e+07	551999	GO:0004177//aminopeptidase activity
50_2	tr|A0A2T0CG39|A0A2T0CG39_BACPU	8.41291	NA	24752.5	ADVILLTHGHGDHVGDTIEIAK;LIGELNHIELAFLPIGDNFTMGPDDAR;TITYTGMPSGILFTAEGK	1;1;0	2	6	0.2952	43394;43397;43396;43392;43395;47064;37959;38209	-	UPF0173 metal-dependent hydrolase C6X99_09275	Bacillus pumilus	1.09863e+07	998753	GO:0016787//hydrolase activity
86_1	tr|A0A2G8IUB7|A0A2G8IUB7_BACPU	25.2387	NA	45608.8	EVPTIGFLAHIDTATDFTGK;FVGEVEEAELQYIIR;GGTDGSQLSYK;SVTPVIEPIR;VAFTPDEEIGR;YQGHTLITTDGTTLLGADNK	1;1;1;1;1;1	6	6	0.2122	41409;36565;16799;16768;21642;41209	tr|A0A5D4QT46|A0A5D4QT46_BACPU	Peptidase T	Bacillus pumilus	9.23266e+06	419666	GO:0045148//tripeptide aminopeptidase activity;GO:0008270//zinc ion binding;GO:0008237//metallopeptidase activity
85_2	tr|A0A2A5IYT6|A0A2A5IYT6_BACPU	4.20645	NA	61121.9	DTNTELSMFKK;IAQAIQEMWK;IHSGDYQIGR;INAEGKPENAMASDIK;ITQGEQVPAMAIVPPTMEGFTDNK;KALAYSINR;LSYNTDEGHQK;NNEYWDKDTVK;NWYTNAGENYVSNGPFVLSK;QAIVDKITQGEQVPAMAIVPPTMEGFTDNK;QLLNDSAK;TSDDGKTYTFTLR;TTLNVNISTEPFSLHPGLANDSTSGSVIR;TYTFTLRDAK;WKHGGSITLEK	0;0;0;0;0;0;0;0;0;0;0;1;0;0;0	1	1	0.3536	24733;21649;21038;18146;18151;35071;34733;34734;35095;45538;45614;45535;13994;23886;23884;23885;23882;23888;28242;28212;28244;28243;28213;28246;42842;42851;42837;42853;47817;9646;30908;47196;20958;20959;22519;22520	-	ABC transporter substrate-binding protein	Bacillus pumilus	8.65011e+06	233787
73_3	tr|A0A5D4QT42|A0A5D4QT42_BACPU	12.6194	NA	87266	AELTFK;AWYDIEEDYDYAYVEVR;DVPTYGLSFK;ETGTDQWKTIAGSITNDR;HEAAYYGGNVPDESGSDGRPR;KNYVNPNNPDAGR;NYVNPNNPDAGR;VLVLLVDFK;VPGTEPTGFSPYAK;VWSDDAEGTSTFTFNGFSKSNGK;WSDGSIAATGFQVHDAAFSLNPSTK	0;0;0;1;1;0;0;0;0;1;0	3	4	0.1967	4936;42125;17398;39536;42527;42528;29654;25388;25389;14294;29403;44910;45624;45622	-	M6 family metalloprotease domain-containing protein	Bacillus pumilus	8.22906e+06	228585	GO:0008237//metallopeptidase activity
14_1	tr|A0A5D4QYF4|A0A5D4QYF4_BACPU	12.6194	NA	65951.8	ADGSPPNDWQSK;DYYIWKEPK;FLDDAGQSVQGDGR;IHDMYGTMADFEHMLK;IHEFLHEMNQEVFSK;KLDYIK;LDVINNISK;QELDMTFNFHHLK;SFLDTTGSGTGDINGVTK;SILSEWQTK;YGDDGTYHQQSAK	0;0;0;1;1;0;0;0;0;0;1	3	4	0.2367	24279;24278;24280;21969;29804;29805;38760;38219;37968;6500;13434;13462;34189;34190;36182;36181;16007;29952	-	Alpha,alpha-phosphotrehalase	Bacillus pumilus	8.00478e+06	235435	GO:0008788//alpha,alpha-phosphotrehalase activity
4_1	tr|A0A088AZT5|A0A088AZT5_9BACI	4.20645	NA	126416	LSALGPGGLTR	1	1	1	0.0097	14149	tr|A0A088AZU6|A0A088AZU6_BACPU;tr|A0A088AZT3|A0A088AZT3_9BACI;tr|A0A088AZQ8|A0A088AZQ8_BACIA;tr|A0A088AZR4|A0A088AZR4_BACIA;tr|A0A088AZU4|A0A088AZU4_BACIA;tr|A0A088AZQ3|A0A088AZQ3_BACPU;tr|A0A088AZP9|A0A088AZP9_BACIA;tr|A0A088AZQ4|A0A088AZQ4_9BACI;tr|A0A088AZU5|A0A088AZU5_BACIA;tr|A0A088AZS9|A0A088AZS9_BACIA;tr|A0A088AZP5|A0A088AZP5_9BACI;tr|A0A498U2C8|A0A498U2C8_BACPU;tr|W6HY58|W6HY58_BACPU;tr|A…	DNA-directed RNA polymerase subunit beta (Fragment)	Bacillus altitudinis	7.72252e+06	108768	GO:0003899//DNA-directed 5'-3' RNA polymerase activity;GO:0032549//ribonucleoside binding;GO:0003677//DNA binding
133_1	tr|A0A0B4S5R7|A0A0B4S5R7_9BACI	12.6194	NA	15003.8	INLHEAGHEFEPK;QVVPIEEGPVRR;RLDHIVLTVQHMEETIR	1;1;1	3	4	0.3206	31319;31323;27137;40852	-	Glyoxalase	Bacillus sp. WP8	7.63163e+06	847959	GO:0046872//metal ion binding;GO:0051213//dioxygenase activity;GO:0004462//lactoylglutathione lyase activity
113_1	tr|A0A0H1RTD4|A0A0H1RTD4_BACPU	12.6194	NA	14066.1	DGKPISLDGTEQALK;DGKPISLDGTEQALKK;NIDSFTFMEPAK	1;1;1	3	4	0.2205	32515;34993;28342;27844	tr|R4JHF7|R4JHF7_9CAUD	Uncharacterized protein	Bacillus pumilus	7.61963e+06	1.26994e+06
99_1	tr|A0A4U2VWH4|A0A4U2VWH4_BACPU	8.41291	NA	106225	AIGEVNVTLDR;AIGEVNVTLDRK;DKEAADILAHYGK;EAADILAHYGK;EGDDEIDVIFAGHNHEVVNGEVNGK;EVEPIISEVVGEAGVK;MDYVAAYMK;SANIQYVDQAGIEK;VVDGDTIHLK	0;0;0;0;0;0;1;1;0	2	2	0.1024	19773;24812;28845;19813;19812;46020;34091;15985;31744;16196;16195	-	Endonuclease	Bacillus pumilus	7.5235e+06	139324	GO:0004519//endonuclease activity;GO:0046872//metal ion binding;GO:0000166//nucleotide binding
159_1	tr|W6HYR5|W6HYR5_BACPU	8.41291	NA	32618.8	AAEALDELTR;MEYLASNTEYLQK	1;1	2	2	0.078	15896;33141	tr|A0A2T0C872|A0A2T0C872_BACPU;tr|A0A4U2VXN6|A0A4U2VXN6_BACPU	Putative heme ABC transporter substrate-binding protein IsdE	Bacillus pumilus	7.51943e+06	501296	GO:0020037//heme binding
151_1	tr|A0A0B4SDN5|A0A0B4SDN5_9BACI	2.74962	NA	32310.4	AIVNQSVVDVSK	1	1	1	0.0415	22652	tr|A0A498U064|A0A498U064_BACPU	Uncharacterized protein	Bacillus sp. WP8	7.35694e+06	565919
163_1	tr|A0A2T0DC90|A0A2T0DC90_BACPU	8.41291	NA	11330.7	EALAELVNK;YGVMSIPTLLVLK	1;1	2	2	0.2115	12586;29384	tr|A0A0B4SAC0|A0A0B4SAC0_9BACI;tr|A0A2T0CFV3|A0A2T0CFV3_BACPU	Thioredoxin	Bacillus pumilus	6.62262e+06	1.10377e+06	GO:0015035//protein disulfide oxidoreductase activity
87_1	tr|A0A2G8IVY4|A0A2G8IVY4_BACPU	8.41291	NA	19192.7	LLINPGSVHLPR;QSLLQVYYR	1;1	2	2	0.1207	24850;19077	tr|A0A4U2VSF2|A0A4U2VSF2_BACPU;tr|A0A2T0CFT8|A0A2T0CFT8_BACPU;tr|A0A498TW58|A0A498TW58_BACPU;tr|A8FFY4|A8FFY4_BACP2;tr|A0A0B4SA40|A0A0B4SA40_9BACI;tr|A0A5D4QLG5|A0A5D4QLG5_BACPU	Phosphoesterase	Bacillus pumilus	6.54904e+06	935577	GO:0016787//hydrolase activity;GO:0046872//metal ion binding
85_3	tr|A0A4U2VVX1|A0A4U2VVX1_BACPU	12.6194	NA	61227.9	DTNTELSMFKK;IAQAIQEMWK;IHSGDYQIGR;INAEGKPENAMASDIK;ITQGEQVPAMAIVPPTMEGFTDNK;KALAYSINR;NNEYWDKDTVK;NWYTNAGENYVSNGPFVLSK;QAIVDKITQGEQVPAMAIVPPTMEGFTDNK;TGYFKDHDVATAK;TTLNVNISTEPFSLHPGLANDSTSGSVIR;TYTFTLRDAK;WKHGGSITLEK;WSNGDPVTAK;WSNGDPVTAKDFEYAWK	0;0;0;0;0;0;0;0;0;1;0;0;0;1;1	3	7	0.3615	24733;21649;21038;18146;18151;35071;34733;34734;35095;45538;45614;45535;13994;28242;28212;28244;28243;28213;28246;42842;42851;42837;42853;47817;29472;29470;47196;20958;20959;22519;22520;15361;39854;39839;39857;39856	-	Peptide ABC transporter substrate-binding protein	Bacillus pumilus	6.54199e+06	176810
60_1	tr|A0A2T0CFG1|A0A2T0CFG1_BACPU	9.42572	NA	30447.7	SPWVYNK;TYIFATNIEGTGIEAK;YWDGVK	1;1;1	3	3	0.1107	9759;35479;6174	tr|A0A4U2VT52|A0A4U2VT52_BACPU;tr|A0A5D4QQ31|A0A5D4QQ31_BACPU	Beta-lactamase	Bacillus pumilus	6.34217e+06	288280	GO:0008658//penicillin binding;GO:0008800//beta-lactamase activity
178_1	sp|O64046|TMP_BPSPB	2.3594	NA	252157	KNGEILQR	1	1	1	0.0035	11696	-	Probable tape measure protein	Bacillus phage SPbeta	6.202e+06	38283.9	GO:0016829//lyase activity;GO:0008933//lytic transglycosylase activity
54_1	tr|A0A2A5IY77|A0A2A5IY77_BACPU	4.20645	NA	61039.4	TYTFHLR	1	1	1	0.013	11058	tr|A8FCA5|A8FCA5_BACP2;tr|A0A0B4S6I9|A0A0B4S6I9_9BACI;tr|A0A4U2VYM3|A0A4U2VYM3_BACPU;tr|A8FHN3|A8FHN3_BACP2;tr|A0A5D4R1J2|A0A5D4R1J2_BACPU;tr|A0A0B4SC40|A0A0B4SC40_9BACI;tr|A0A0H1RXR6|A0A0H1RXR6_BACPU;tr|A0A2A5IS64|A0A2A5IS64_BACPU;tr|A0A2G8ITN0|A0A2G8ITN0_BACPU;tr|A0A2T0CCB4|A0A2T0CCB4_BACPU;tr|A0A498U3Z7|A0A498U3Z7_BACPU;tr|A0A2G8IS59|A0A2G8IS59_BACPU;tr|A0A0H1RT06|A0A0H1RT06_BACPU;tr|A0A498TYW…	Oligopeptide ABC transporter substrate-binding protein	Bacillus pumilus	5.83027e+06	171478	GO:0005524//ATP binding
63_1	tr|Q9F6B9|Q9F6B9_BACPU	2.41185	NA	21115.8	ALIGFAGPR	1	1	1	0.0459	10015	-	Acetyl-CoA carboxylase beta subunit (Fragment)	Bacillus pumilus	5.6425e+06	564250
142_1	tr|A0A4U2VYF2|A0A4U2VYF2_BACPU	8.41291	NA	54705.3	LLNSSLTTIQK;TSAQALVDQFR	1;1	2	2	0.0435	21060;21729	tr|A0A498TVC5|A0A498TVC5_BACPU;tr|A0A2G8IWU8|A0A2G8IWU8_BACPU;tr|A8FHX7|A8FHX7_BACP2;tr|A0A5D4R0C7|A0A5D4R0C7_BACPU;tr|A0A2T0C936|A0A2T0C936_BACPU	Flagellar hook-associated protein 1	Bacillus pumilus	5.4684e+06	182280	GO:0005198//structural molecule activity
138_1	tr|A0A200H6H1|A0A200H6H1_BACPU	4.20645	NA	6695.53	VTDAVVETTGAGAEK	1	1	1	0.2459	29325	tr|A0A0B4SCS4|A0A0B4SCS4_9BACI	Tautomerase	Bacillus pumilus	5.25203e+06	1.31301e+06	GO:0016853//isomerase activity
125_1	tr|A0A2A5IUX6|A0A2A5IUX6_BACPU	2.27119	NA	44971.4	TDLTIER	1	1	1	0.0168	8406	tr|A0A2G8IW65|A0A2G8IW65_BACPU	MFS transporter	Bacillus pumilus	5.18094e+06	470994
140_1	tr|A0A2A5IDX9|A0A2A5IDX9_BACPU	4.20645	NA	12488.2	TANSGYLTR	1	1	1	0.0769	12447	-	Uncharacterized protein (Fragment)	Bacillus pumilus	5.09589e+06	727984	GO:0003899//DNA-directed 5'-3' RNA polymerase activity;GO:0003677//DNA binding
68_1	tr|A0A4U2VYK0|A0A4U2VYK0_BACPU	16.8258	NA	16429.7	ADSDSTSTANTYFEKPAK;AQVTLTNSSWITSFK;VISTNTAANKR;VSVTVPVIGYTGNYDIR	1;1;1;1	4	8	0.4013	38700;38699;38717;38701;38702;34640;19285;37515	tr|A0A2G8IU59|A0A2G8IU59_BACPU	Cell surface protein	Bacillus pumilus	5.07389e+06	724842
29_1	tr|A0A2T0DBQ3|A0A2T0DBQ3_BACPU	22.7405	NA	58113	ADPETDGTNSETFIIVSFEK;EADYDDTFFTENTR;EQAMYHFLSGYTSK;QLFIRPDGSTPSSNEKPFTILSAPHFK;TILIGGTEYAGEMK;TTLSASASR	1;1;1;1;1;1	6	7	0.1856	42135;42139;35398;34222;47140;30316;9760	tr|A0A5D4QWC0|A0A5D4QWC0_BACPU;sp|A8FGH8|PCKA_BACP2;tr|A0A2A5ITT4|A0A2A5ITT4_BACPU	Phosphoenolpyruvate carboxykinase (ATP)	Bacillus pumilus	5.05928e+06	194588	GO:0016301//kinase activity;GO:0004612//phosphoenolpyruvate carboxykinase (ATP) activity;GO:0046872//metal ion binding;GO:0005524//ATP binding
90_1	tr|A0A2G8IRF6|A0A2G8IRF6_BACPU	8.41291	NA	17146.9	IAEALEADVTQVNVK;IGQGFDVHQLTEGRPLIIGGVTIPYEK	1;1	2	2	0.2658	33067;46900	tr|A0A2A5J1T9|A0A2A5J1T9_BACPU;sp|A8F959|ISPF_BACP2;tr|A0A063Z0Z0|A0A063Z0Z0_BACPU	2-C-methyl-D-erythritol 2,4-cyclodiphosphate synthase	Bacillus pumilus	5.05759e+06	505759	GO:0046872//metal ion binding;GO:0008685//2-C-methyl-D-erythritol 2,4-cyclodiphosphate synthase activity
1_1	tr|A0A2A5J0G2|A0A2A5J0G2_BACPU	4.20645	NA	22151.4	GVEFQQYEPVPGWK	1	1	1	0.0686	34269	tr|A0A5D4QSQ0|A0A5D4QSQ0_BACPU;tr|A0A498U341|A0A498U341_BACPU;tr|A0A2G8IYA3|A0A2G8IYA3_BACPU;tr|A8F9Z5|A8F9Z5_BACP2;tr|A0A0H1RTH1|A0A0H1RTH1_BACPU;tr|A0A2T0C6Q2|A0A2T0C6Q2_BACPU;tr|A0A0B4S5G6|A0A0B4S5G6_9BACI	DUF1775 domain-containing protein	Bacillus pumilus	4.70022e+06	587528
16_1	tr|A0A2T0C874|A0A2T0C874_BACPU	4.20645	NA	24073.3	NSSWVTEFK	1	1	1	0.0413	16215	tr|A0A0U2WJZ4|A0A0U2WJZ4_BACP2;tr|A0A2A5INP4|A0A2A5INP4_BACPU;tr|W6I201|W6I201_BACPU;tr|A0A0B4SDU6|A0A0B4SDU6_9BACI;tr|A0A0H1RWU0|A0A0H1RWU0_BACPU;tr|A0A4U2VXN3|A0A4U2VXN3_BACPU;tr|A0A2G8IUP6|A0A2G8IUP6_BACPU	Heme uptake protein IsdC	Bacillus pumilus	4.69874e+06	361441	GO:0030492//hemoglobin binding
107_1	sp|A8FI72|FABZ_BACP2	6.84127	NA	15764.4	QVKPGDQLR;RQVKPGDQLR	1;1	2	2	0.0694	13654;20192	tr|A0A0H1RZN0|A0A0H1RZN0_BACPU;tr|A0A2G8IX13|A0A2G8IX13_BACPU;tr|A0A0B4SCI5|A0A0B4SCI5_9BACI;tr|A0A2A5IQR3|A0A2A5IQR3_BACPU;tr|A0A4U2VY72|A0A4U2VY72_BACPU;tr|A0A5D4QWR3|A0A5D4QWR3_BACPU	3-hydroxyacyl-[acyl-carrier-protein] dehydratase FabZ	Bacillus pumilus	4.47888e+06	639840	GO:0047451//3-hydroxyoctanoyl-[acyl-carrier-protein] dehydratase activity
126_1	tr|W6AP62|W6AP62_9BACI	11.1625	NA	78642.2	GGLKPSSPTGASDWEK;VAELYYIFAK;YQSSFNEATGK	1;1;1	3	3	0.0528	33334;21005;21554	-	Cellulose 1,4-beta-cellobiosidase	Bacillus altitudinis	4.47697e+06	144418	GO:0008810//cellulase activity
73_1	tr|A0A2G8IU99|A0A2G8IU99_BACPU	8.41291	NA	87240	AWYDIEEDYDYAYVEVR;DPNIDLGEYDQWDR;DVPTYGLSFK;HPGNGFLGVVDADQQVLK;NEAGANEGNGIDGK;NYVNPNNPDAGR;VLVLLVDFK;VPGTEPTGFSPYAK;VWSDDAEGTSTFTFNGFSQSNGK;WSDGSIAATGFQVHDAAFSLNPSTK	0;1;0;0;0;0;0;0;1;0	2	2	0.1967	42125;35590;17398;38056;38072;38070;38071;26001;25960;25388;25389;14294;29403;44904;45624;45622	-	Protease	Bacillus pumilus	4.34034e+06	98644	GO:0008237//metallopeptidase activity
147_1	tr|A0A2A5IVB9|A0A2A5IVB9_BACPU	4.20645	NA	16406.5	LLDGAEDTLLR	1	1	1	0.0714	20968	sp|A8FER2|RISB_BACP2;tr|A0A0B4S9M4|A0A0B4S9M4_9BACI;tr|A0A5D4QXK0|A0A5D4QXK0_BACPU	6,7-dimethyl-8-ribityllumazine synthase	Bacillus pumilus	4.33301e+06	481446	GO:0000906//6,7-dimethyl-8-ribityllumazine synthase activity;GO:0016740//transferase activity
105_1	tr|A0A5D4QKM3|A0A5D4QKM3_BACPU	4.20645	NA	20116.8	EQLIFPEIDYDK	1	1	1	0.067	31069	tr|A0A0H1S0I2|A0A0H1S0I2_BACPU;sp|A8F997|RL5_BACP2;tr|A0A0B4S4C4|A0A0B4S4C4_9BACI;tr|A0A2G8IR84|A0A2G8IR84_BACPU	50S ribosomal protein L5	Bacillus pumilus	4.33225e+06	361021	GO:0003735//structural constituent of ribosome;GO:0019843//rRNA binding;GO:0000049//tRNA binding
121_1	tr|A0A2A5IZG0|A0A2A5IZG0_BACPU	4.20645	NA	55083.5	WILDNVEGAR	1	1	1	0.0201	19194	tr|A0A2T0CB64|A0A2T0CB64_BACPU;tr|A0A5D4R387|A0A5D4R387_BACPU;tr|A0A498U601|A0A498U601_BACPU;tr|A0A2G8IR12|A0A2G8IR12_BACPU;tr|A0A0B4S6M9|A0A0B4S6M9_9BACI;tr|A0A4U2VWG2|A0A4U2VWG2_BACPU	Glycerol kinase	Bacillus pumilus	4.20616e+06	155784	GO:0004370//glycerol kinase activity;GO:0005524//ATP binding
81_1	tr|A0A2A5IZJ6|A0A2A5IZJ6_BACPU	6.6183	NA	18095.1	GDGGYINWAFR;NGGFVNFR	1;1	2	4	0.1131	22502;22501;10293;10292	tr|A0A498U4H5|A0A498U4H5_BACPU	Stress protein	Bacillus pumilus	4.19787e+06	524733
93_1	tr|B9W071|B9W071_BACPU	4.20645	NA	39450.9	LENTATPLGDSFYYGK;YDSTIAVANVNSNNVR	1;0	1	1	0.0836	36256;35640;35641;35615	tr|A0A0H1S0F7|A0A0H1S0F7_BACPU;tr|A0A0B4SDH6|A0A0B4SDH6_9BACI	Keratinase	Bacillus pumilus	4.02015e+06	251259
14_2	tr|A0A0B4S673|A0A0B4S673_9BACI	15.2542	NA	66129.1	ADGSPPNDWQSK;DYYIWKEPK;EEALAILQVK;FLDDAGQSVQGDGR;IHEFLHEMNQKVFSK;KLDYIK;KVYDIMHFWFEK;LDVINNISK;NQQTNEPWWK;QELDMTFNFHHLK;SFLDTTGSGTGDINGVTK;SILSEWQTK	0;0;1;0;1;0;1;0;1;0;0;0	4	4	0.242	24279;24278;24280;21969;16866;29804;29805;37969;6500;33858;13434;13462;25390;34189;34190;36182;36181;16007	-	Trehalose-6-phosphate hydrolase	Bacillus sp. WP8	3.8357e+06	116233	GO:0008788//alpha,alpha-phosphotrehalase activity
21_1	tr|A0A0B4S8U8|A0A0B4S8U8_9BACI	4.20645	NA	13982.2	LETYIIPGER	1	1	1	0.0787	19931	sp|A8FEH5|PAND_BACP2;tr|A0A2G8IRQ9|A0A2G8IRQ9_BACPU;tr|A0A5D4QXR8|A0A5D4QXR8_BACPU;tr|A0A498TZQ5|A0A498TZQ5_BACPU;tr|A0A2A5IU99|A0A2A5IU99_BACPU;tr|A0A1A6I4I1|A0A1A6I4I1_BACPU	Aspartate 1-decarboxylase	Bacillus pumilus	3.58426e+06	512036	GO:0004068//aspartate 1-decarboxylase activity
103_1	tr|A0A2T0CG82|A0A2T0CG82_BACPU	6.95607	NA	39150.8	NLTELQGTPGNEHHVR;VDVHTDHGPIPGVVSSTPPHLLTPEQK	1;1	2	2	0.1204	36692;46617	tr|A0A2A5IUN8|A0A2A5IUN8_BACPU;tr|A0A5D4QSQ6|A0A5D4QSQ6_BACPU;tr|A0A498U3K6|A0A498U3K6_BACPU;tr|A0A4U2VQT4|A0A4U2VQT4_BACPU;tr|A0A2G8IVE9|A0A2G8IVE9_BACPU	M42 family peptidase	Bacillus pumilus	3.5012e+06	184273	GO:0004177//aminopeptidase activity;GO:0046872//metal ion binding
134_1	tr|A0A2G8IVU7|A0A2G8IVU7_BACPU	4.20645	NA	46481.4	DVSGEGVQQALLK	1	1	1	0.0309	25909	tr|A0A2A5ITG0|A0A2A5ITG0_BACPU;tr|A0A0B4SA19|A0A0B4SA19_9BACI;sp|A8FFV9|CLPX_BACP2;tr|A0A2T0CFQ8|A0A2T0CFQ8_BACPU;tr|A0A5D4QKY7|A0A5D4QKY7_BACPU;tr|A0A4U2VS47|A0A4U2VS47_BACPU	ATP-dependent Clp protease ATP-binding subunit ClpX	Bacillus pumilus	3.47846e+06	128832	GO:0051082//unfolded protein binding;GO:0008270//zinc ion binding;GO:0046983//protein dimerization activity;GO:0008233//peptidase activity;GO:0005524//ATP binding
131_1	tr|A8FEQ1|A8FEQ1_BACP2	12.6194	NA	20104.3	EGSIAPNFVLQSVDGER;NVYEYMNLIKPK;QVTEAYDITPLPTTFLINPEGK	1;1;1	3	3	0.2898	36975;31118;44645	tr|A0A2G8IP93|A0A2G8IP93_BACPU;tr|A0A5D4QUE8|A0A5D4QUE8_BACPU	Thiol-disulfide oxidoreductase	Bacillus pumilus (strain SAFR-032)	3.34752e+06	371946	GO:0016209//antioxidant activity;GO:0016491//oxidoreductase activity
76_3	tr|A0A2G8IQ59|A0A2G8IQ59_BACPU	6.28727	NA	34612.8	LLVTSEGAFK;NGDNAPVAELSK;VVTTYSILYDIVK;YFADAYGLK	0;1;0;1	2	2	0.141	14988;20990;31160;14329	-	Metal ABC transporter substrate-binding protein	Bacillus pumilus	3.33645e+06	166822	GO:0046872//metal ion binding;GO:0005524//ATP binding
40_1	tr|A0A2T0CFT3|A0A2T0CFT3_BACPU	11.1625	NA	55476	EAPPSTQWVQQDDVFYIIYTSGSTGKPK;IVSIIESSK;TLPDGEKGEIVIVGPSVTR	1;1;1	3	3	0.1118	47583;12275;39191	-	D-alanine--D-alanyl carrier protein ligase	Bacillus pumilus	3.17079e+06	166884	GO:0047473//D-alanine [D-alanyl carrier protein] ligase activity;GO:0005524//ATP binding
35_2	tr|A0A2A5J2A0|A0A2A5J2A0_BACPU	4.20645	NA	101625	EDLYVSSK;EIAENLVDLHMR;LIIGPWYTQTDQLVISGESIVR;RSEVIEVETFITERPFTLK;SEVIEVETFITERPFTLK;TDVTDYVLAQQISLNPSK;VALNKDEAVIR	0;0;0;0;0;0;1	1	1	0.1015	11134;29096;29094;44946;44945;43223;41476;39528;21409	-	Alpha-mannosidase	Bacillus pumilus	3.04571e+06	66211	GO:0004559//alpha-mannosidase activity;GO:0030246//carbohydrate binding
41_1	tr|A0A2A5IXL6|A0A2A5IXL6_BACPU	4.20645	NA	68480.1	NIAIIAHVDHGK	1	1	1	0.0196	23773	tr|A0A2G8IZ88|A0A2G8IZ88_BACPU;tr|A0A2T0CCY7|A0A2T0CCY7_BACPU;tr|A0A5D4R2T6|A0A5D4R2T6_BACPU;tr|A0A4V5TB07|A0A4V5TB07_BACPU;tr|A8FCT4|A8FCT4_BACP2;tr|A0A0B4S732|A0A0B4S732_9BACI	Translational GTPase TypA	Bacillus pumilus	2.91326e+06	91039.3	GO:0003924//GTPase activity;GO:0005525//GTP binding
65_1	tr|A0A0H1RXD6|A0A0H1RXD6_BACPU	4.20645	NA	72257.6	TGTITFGNR	1	1	1	0.0133	11971	-	Potassium-transporting ATPase ATP-binding subunit	Bacillus pumilus	2.85084e+06	77049.7	GO:0008556//potassium-transporting ATPase activity;GO:0000287//magnesium ion binding;GO:0005524//ATP binding
55_2	tr|A0A4U2VR58|A0A4U2VR58_BACPU	8.41291	NA	39364.1	DFVVQTADELNIPYQYDSMPGGGTDAGGIHLTGHGVPSLSIGIPSR;GDITGVIGSKPPHVLSPEAR;GPTIVVFDASMVSHK;IDDKGYIR;KGDITGVIGSKPPHVLSPEAR;LLTEVIK;SIEITDMFIDIGASSK;TKLDQTLTMLK	0;1;0;0;1;0;0;0	2	2	0.3425	48926;40081;32805;12373;41688;7508;35735;23922	tr|A0A5D4QUK3|A0A5D4QUK3_BACPU	M42 family metallopeptidase	Bacillus pumilus	2.76724e+06	138362	GO:0004177//aminopeptidase activity;GO:0046872//metal ion binding
110_1	tr|A0A0H1RYM1|A0A0H1RYM1_BACPU	2.41185	NA	55669.9	ALISVSDK	1	1	1	0.0156	7947	tr|A0A4U2VQP2|A0A4U2VQP2_BACPU;tr|A0A0B4S5W4|A0A0B4S5W4_9BACI;tr|A8FAN1|A8FAN1_BACP2;tr|A0A2G8ITX4|A0A2G8ITX4_BACPU;tr|A0A5D4QW36|A0A5D4QW36_BACPU;tr|A0A2A5J059|A0A2A5J059_BACPU;tr|A0A2T0C5U8|A0A2T0C5U8_BACPU;tr|A0A498TYZ0|A0A498TYZ0_BACPU	Bifunctional purine biosynthesis protein PurH	Bacillus pumilus	2.7399e+06	94479.1	GO:0003937//IMP cyclohydrolase activity;GO:0004643//phosphoribosylaminoimidazolecarboxamide formyltransferase activity
47_1	tr|A0A2A5IU00|A0A2A5IU00_BACPU	12.6194	NA	48642.4	DAALITLDPSIGFLEK;ESTLTNMEDAAR;IYYGNYGAMR	1;1;1	3	4	0.0844	35065;26240;25624;21255	-	Amidohydro-rel domain-containing protein	Bacillus pumilus	2.72619e+06	160364	GO:0016810//hydrolase activity, acting on carbon-nitrogen (but not peptide) bonds
9_1	tr|A8F9P1|A8F9P1_BACP2	10.7243	NA	21886.2	FVAVGNGTNDAK;NQHFGMIQNAYIR;YNLKDEYAGK	1;1;1	3	3	0.175	20004;32886;20339	tr|A0A2A5J117|A0A2A5J117_BACPU	Stress protein	Bacillus pumilus (strain SAFR-032)	2.70291e+06	193065
112_1	tr|A0A0B4SDL2|A0A0B4SDL2_9BACI	4.20645	NA	45729.3	YAEGYPGKR	1	1	1	0.0217	14101	tr|A0A5D4QTU9|A0A5D4QTU9_BACPU;tr|A0A2G8IX44|A0A2G8IX44_BACPU;tr|A0A2A5ISS9|A0A2A5ISS9_BACPU;sp|A8FIC1|GLYA_BACP2	Serine hydroxymethyltransferase	Bacillus pumilus	2.56097e+06	121951	GO:0004372//glycine hydroxymethyltransferase activity;GO:0030170//pyridoxal phosphate binding;GO:0008168//methyltransferase activity
31_1	tr|A0A2A5IUQ3|A0A2A5IUQ3_BACPU	4.20645	NA	39816.1	LGEPFYYGAGLVNVQK;SGTSMASPHVAGAAAVILSK;VAVLDSGIDGK;VAVLDSGIDGKHEDLHVTGGVSFVPTESNPLVDPHEHGTHVAGTIAALDNK;VGVVGVAPK;YSSVMAVASVDQR	0;0;0;1;0;0	1	1	0.2899	35931;37541;37758;15337;15335;49048;7733;28769;28254	-	Peptidase S8	Bacillus pumilus	2.55273e+06	141819
157_1	tr|A8FFI8|A8FFI8_BACP2	8.41291	NA	261098	ALSGYAYTNTK;GGTELAVDPSPVYK	1;1	2	2	0.0107	19849;28889	-	Wall-associated protein	Bacillus pumilus (strain SAFR-032)	2.52827e+06	17804.7
98_1	tr|A0A2G8IR70|A0A2G8IR70_BACPU	8.41291	NA	27434.2	IVALTHEELK;LLEVTEESLYK	1;1	2	2	0.0847	18438;25158	tr|A0A063YZ30|A0A063YZ30_BACPU;tr|A0A2A5J304|A0A2A5J304_BACPU;tr|A0A2T0C523|A0A2T0C523_BACPU	Methionine aminopeptidase	Bacillus pumilus	2.51711e+06	157319	GO:0046872//metal ion binding;GO:0070006//metalloaminopeptidase activity
160_1	tr|A0A2A5IXP8|A0A2A5IXP8_BACPU	21.0323	NA	34995.6	AGNDFDLYLYNKSGSLVSSSVR;AQFLQHSLHLNK;GSTNAYNYVFTVSSLK;IAASTDYYLAVKPK;TNNQNEIIHMPK	1;1;1;1;1	5	6	0.2444	44187;28971;28970;35888;31849;29546	-	Anti protein	Bacillus pumilus	2.29687e+06	135110
58_1	tr|A0A498TZ09|A0A498TZ09_BACPU	8.41291	NA	14825.4	GPDQEWIEFFQR;VHHLAFTTDNIHAEFNR	1;1	2	3	0.2283	32127;39985;39986	tr|A0A2T0C8A1|A0A2T0C8A1_BACPU;tr|A0A4V5TBP5|A0A4V5TBP5_BACPU;tr|A0A2P1FBB0|A0A2P1FBB0_BACPU;tr|W8QRY4|W8QRY4_BACPU;tr|A0A0B4SCK9|A0A0B4SCK9_9BACI;tr|A0A2A5IP80|A0A2A5IP80_BACPU;tr|A0A0H1S4B5|A0A0H1S4B5_BACPU	Lactoylglutathione lyase	Bacillus pumilus	2.29622e+06	382704	GO:0016829//lyase activity;GO:0051213//dioxygenase activity
17_1	tr|A0A4U2VQJ5|A0A4U2VQJ5_BACPU	4.20645	NA	64067.2	TGTALELNSNPSR	1	1	1	0.0228	26465	tr|A0A0H1S5H2|A0A0H1S5H2_BACPU;tr|A0A2A5ITK0|A0A2A5ITK0_BACPU;tr|A0A498U5Q4|A0A498U5Q4_BACPU;tr|A0A2T0CFX6|A0A2T0CFX6_BACPU;tr|A0A5D4QUK8|A0A5D4QUK8_BACPU;tr|A8FG12|A8FG12_BACP2;tr|A0A2G8IVS1|A0A2G8IVS1_BACPU;tr|A0A0B4SB00|A0A0B4SB00_9BACI	DNA polymerase/3'-5' exonuclease PolX	Bacillus pumilus	2.16992e+06	60275.7	GO:0003887//DNA-directed DNA polymerase activity;GO:0016787//hydrolase activity;GO:0003677//DNA binding
52_1	tr|A0A2G8ITP2|A0A2G8ITP2_BACPU	8.41291	NA	33945.3	APELWSSGFK;KLTEPEVYAQLVR	1;1	2	2	0.0721	17169;31983	tr|A0A4U2VVX7|A0A4U2VVX7_BACPU;tr|A0A498U1D7|A0A498U1D7_BACPU;tr|A0A2T0CCE7|A0A2T0CCE7_BACPU;tr|A0A2A5IXP1|A0A2A5IXP1_BACPU;tr|A0A5D4R2F3|A0A5D4R2F3_BACPU	Serine protease	Bacillus pumilus	2.10014e+06	105007	GO:0004252//serine-type endopeptidase activity;GO:0008233//peptidase activity
83_1	tr|A0A2A5J462|A0A2A5J462_BACPU	12.6194	NA	52867.4	LVEANVDVIVIDTAHGHSQGVLNTVSK;QGGLGIIHK;VVAGVGVPQITAIYDCATEAR	1;1;1	3	4	0.1168	46480;46481;10606;42025	tr|A0A0B4S3W1|A0A0B4S3W1_9BACI	Inosine-5'-monophosphate dehydrogenase	Bacillus pumilus	2.03682e+06	61721.8	GO:0046872//metal ion binding;GO:0003938//IMP dehydrogenase activity;GO:0000166//nucleotide binding
122_1	tr|A0A498U4B8|A0A498U4B8_BACPU	4.20645	NA	61672.8	LMEQIISGVDDLKDPNR	1	1	1	0.0308	38823	tr|A0A0B4S5B9|A0A0B4S5B9_9BACI	L-2,4-diaminobutyrate decarboxylase	Bacillus pumilus	2.03241e+06	70082.9	GO:0016831//carboxy-lyase activity;GO:0030170//pyridoxal phosphate binding
44_1	tr|A0A2T0CBQ1|A0A2T0CBQ1_BACPU	4.20645	NA	17113.7	MFTQAIQSFVLK;NESDRDIEFTFNTSQK	0;1	1	2	0.1854	28268;38663;38664	tr|A0A498TTJ8|A0A498TTJ8_BACPU;tr|A8FBV1|A8FBV1_BACP2;tr|A0A2G8IR43|A0A2G8IR43_BACPU	Proteinase inhibitor	Bacillus pumilus	1.98279e+06	247848
148_1	tr|A0A2A5IY04|A0A2A5IY04_BACPU	8.41291	NA	33227.1	AHGVTVSDLQKWNDISDPNMIR;EIFQHLPLNENGWHAGDGHGNGNR	1;1	2	2	0.1538	45014;45940	-	N-acetylmuramoyl-L-alanine amidase	Bacillus pumilus	1.74395e+06	96886	GO:0008745//N-acetylmuramoyl-L-alanine amidase activity
82_1	tr|A0A2G8IXU0|A0A2G8IXU0_BACPU	8.41291	NA	51316.9	ASDIEAYINVGDLNEGTHEVK;KIDNVPISVVGLSK	1;1	2	3	0.0746	42976;42977;29951	-	YbbR-like domain-containing protein YbbR	Bacillus pumilus	1.7389e+06	69555.8
66_1	tr|A0A2G8IUZ7|A0A2G8IUZ7_BACPU	4.20645	NA	38711.1	SDADYTTNLNTLAR	1	1	1	0.0389	32206	tr|A0A498U342|A0A498U342_BACPU;tr|A0A5D4QRD3|A0A5D4QRD3_BACPU;tr|A0A0B4SBC0|A0A0B4SBC0_9BACI;tr|A0A2T0D672|A0A2T0D672_BACPU;tr|A8FGW1|A8FGW1_BACP2	BMP family ABC transporter substrate-binding protein	Bacillus pumilus	1.71398e+06	81618.3	GO:0005524//ATP binding
2_1	tr|A0A2A5IP45|A0A2A5IP45_BACPU	4.20645	NA	19714.6	DHIIISDNK	1	1	1	0.0514	14604	tr|A0A4U2VXW4|A0A4U2VXW4_BACPU;tr|A0A063ZAW7|A0A063ZAW7_BACPU;tr|A0A0B4SCJ7|A0A0B4SCJ7_9BACI;tr|A0A2G8IS00|A0A2G8IS00_BACPU;tr|A0A2T0C8F1|A0A2T0C8F1_BACPU;tr|A8FIM2|A8FIM2_BACP2;tr|A0A5D4QX28|A0A5D4QX28_BACPU;tr|A0A498U3M2|A0A498U3M2_BACPU	Spore coat protein GerQ	Bacillus pumilus	1.68801e+06	422003
77_3	tr|A0A498TUS9|A0A498TUS9_BACPU	4.20645	NA	61595.3	DEYYKIEK;EDIAVVVQQQLK;FHDGEELTADDVVFTYSIPINK;FSFVIK;GSGFEVLESVKK;HILGDVPIKDLGENEFNR;IESDLGLNYSYIGWNQK;IYSFLLQTDGK;KDPYFYNVTLGSYGILPK;LEAFDDYWDGRPYLDTVTIK;QALTHAIDR;QTIVDQVLDGDGK;VREDIAVVVQQQLK	0;0;0;0;1;0;0;0;0;0;0;0;0	1	2	0.3088	15846;26830;45094;45095;45093;5585;23461;23459;40540;40539;39632;23641;40678;40677;44432;44431;13681;27464;27465;33508	tr|A0A0B4S679|A0A0B4S679_9BACI	Oligopeptide-binding protein AppA	Bacillus pumilus	1.64169e+06	52957.6
76_2	tr|A8FHF0|A8FHF0_BACP2	8.41291	NA	34777.7	DALIKADPEHQEDYEK;KLQTLHNEAK;VVTTYSILYDIVK	1;1;0	2	2	0.125	38165;19560;31160	-	Manganese ABC transporter substrate-binding protein	Bacillus pumilus (strain SAFR-032)	1.63491e+06	77852.7	GO:0046872//metal ion binding;GO:0005524//ATP binding
124_1	tr|A0A5D4QWH1|A0A5D4QWH1_BACPU	8.41291	NA	228420	AAHYDPVTQTITWEIR;NESGDTVQTHLK	1;1	2	3	0.0137	38177;38192;25334	tr|A0A4U2VPN3|A0A4U2VPN3_BACPU	LPXTG cell wall anchor domain-containing protein	Bacillus pumilus	1.5526e+06	11851.9	GO:0005518//collagen binding
175_1	tr|A0A2A5IV45|A0A2A5IV45_BACPU	4.20645	NA	12007.5	IDFGDEIGLK	1	1	1	0.0909	16567	-	tRNA-binding protein	Bacillus pumilus	1.52608e+06	190760	GO:0000049//tRNA binding
57_3	tr|A0A5D4R457|A0A5D4R457_BACPU	8.41291	NA	63283.9	AIDDHQEKLK;ELIEPSIQLAEDGFEIDSVLAK;ETSIINSR;GLEAALDKWGTR;RPLSSMTPTIIFK;STHGNAVGVPGTVK;TAAAPIFLPNDQPLKEGDLLVQPGLAK;TDKPIWGDYK;TKETSIINSR;YQLLAETMHLSYADR	1;0;0;0;0;0;1;0;0;0	2	3	0.2281	20179;44435;44427;44429;44428;44436;10507;10526;24887;30555;30554;25156;25161;25190;25157;25160;25155;25153;25146;25152;25151;25189;46488;46489;21221;21220;18278;37107;37105	-	Gamma-glutamyltransferase	Bacillus pumilus	1.51718e+06	56192	GO:0016740//transferase activity;GO:0036374//glutathione hydrolase activity;GO:0102953//hypoglycin A gamma-glutamyl transpeptidase activity
108_1	tr|A0A0B4SAD9|A0A0B4SAD9_9BACI	4.20645	NA	12092.9	WHASHSSITK	1	1	2	0.0935	18456;18454	tr|A0A2G8IVG1|A0A2G8IVG1_BACPU;tr|A0A063YXD1|A0A063YXD1_BACPU;tr|A0A498U3L2|A0A498U3L2_BACPU;tr|A0A1A6I312|A0A1A6I312_BACPU;tr|A0A2A5ITB9|A0A2A5ITB9_BACPU;tr|A0A2T0CG72|A0A2T0CG72_BACPU;tr|A0A5D4QSP7|A0A5D4QSP7_BACPU	Uncharacterized protein	Bacillus sp. WP8	1.49876e+06	299752
59_1	tr|A0A0B4SD03|A0A0B4SD03_9BACI	4.20645	NA	51798.5	FTQAGSEVSALLGR	1	1	1	0.0296	28969	tr|A0A2G8IX45|A0A2G8IX45_BACPU;tr|A0A2T0C8R0|A0A2T0C8R0_BACPU;tr|A0A5D4QTU3|A0A5D4QTU3_BACPU;tr|A0A2A5IR37|A0A2A5IR37_BACPU;sp|A8FIB2|ATPB_BACP2	ATP synthase subunit beta	Bacillus pumilus	1.46532e+06	54271.1	GO:0046933//proton-transporting ATP synthase activity, rotational mechanism;GO:0005524//ATP binding
146_1	tr|A0A2A5IWL8|A0A2A5IWL8_BACPU	4.20645	NA	23316.9	AVELGLTK	1	1	1	0.0379	7888	tr|A0A5D4R0Z0|A0A5D4R0Z0_BACPU;tr|A0A0B4S759|A0A0B4S759_9BACI;tr|A0A0H1RV18|A0A0H1RV18_BACPU;tr|A8FCT2|A8FCT2_BACP2;tr|A0A2T0CCV5|A0A2T0CCV5_BACPU	Uncharacterized protein	Bacillus pumilus	1.41071e+06	128247
154_1	tr|A8F9G1|A8F9G1_BACP2	2.5432	NA	36011.6	GGHYLHHTK	1	1	1	0.0286	14390	tr|A0A4U2VR74|A0A4U2VR74_BACPU;tr|A0A0H1RSF2|A0A0H1RSF2_BACPU;tr|A0A2T0C783|A0A2T0C783_BACPU	Alpha/beta hydrolase	Bacillus pumilus (strain SAFR-032)	1.3177e+06	65884.9	GO:0016787//hydrolase activity
118_1	tr|A0A2T0C839|A0A2T0C839_BACPU	2.74962	NA	31173.2	IPDDFYFPVTK	1	1	1	0.0406	25809	tr|A0A0B4SCT6|A0A0B4SCT6_9BACI;tr|A0A2G8IU89|A0A2G8IU89_BACPU;tr|A8FIZ6|A8FIZ6_BACP2;tr|A0A4U2VZC0|A0A4U2VZC0_BACPU;tr|A0A498U2G7|A0A498U2G7_BACPU;tr|A0A0H1RWP7|A0A0H1RWP7_BACPU	Uncharacterized protein	Bacillus pumilus	1.26684e+06	90488.7
91_1	tr|A0A5D4R075|A0A5D4R075_BACPU	6.74966	NA	75587.7	DQYTSAEFHGNTK;IVTEDLLR	1;1	2	3	0.0318	30745;30744;11733	tr|A0A4U2VQG5|A0A4U2VQG5_BACPU;tr|A0A0B4S669|A0A0B4S669_9BACI;tr|A0A2T0C581|A0A2T0C581_BACPU;tr|A0A2A5J039|A0A2A5J039_BACPU;tr|A8FAZ4|A8FAZ4_BACP2;tr|A0A498U490|A0A498U490_BACPU;tr|A0A2G8IT93|A0A2G8IT93_BACPU	LTA synthase family protein	Bacillus pumilus	1.25337e+06	32983.3	GO:0016740//transferase activity;GO:0008484//sulfuric ester hydrolase activity;GO:0046872//metal ion binding
145_1	tr|A0A2G8IQE1|A0A2G8IQE1_BACPU	12.6194	NA	32754.9	FYQNSESPANEMR;LYQEGHQLGLHGMTHDINR;TVFLTFDDGPSATSNQLLNVLK	1;1;1	3	4	0.1901	32522;42545;42546;44107	tr|A0A5D4QPP3|A0A5D4QPP3_BACPU;tr|A0A2T0CEG1|A0A2T0CEG1_BACPU	Polysaccharide deacetylase	Bacillus pumilus	1.14374e+06	67279	GO:0016810//hydrolase activity, acting on carbon-nitrogen (but not peptide) bonds
7_1	tr|A0A2A5IWI9|A0A2A5IWI9_BACPU	6.6761	NA	34888.6	GGAPIHYAILQGK;LDWTKPGEELYNQVR	1;1	2	3	0.0883	25198;37423;37422	-	Methionyl-tRNA formyltransferase	Bacillus pumilus	1.13508e+06	56753.8	GO:0004479//methionyl-tRNA formyltransferase activity;GO:0016740//transferase activity
48_1	tr|A0A5D4QPP2|A0A5D4QPP2_BACPU	8.41291	NA	44550.3	ALPSLDVFK;AYNGGTNDLNTAIALSK	1;1	2	2	0.0647	12706;35412	tr|A0A2A5IN76|A0A2A5IN76_BACPU;tr|A0A0B4SDF1|A0A0B4SDF1_9BACI;tr|A0A2T0C815|A0A2T0C815_BACPU;tr|A0A498TXW3|A0A498TXW3_BACPU;tr|A8FJ43|A8FJ43_BACP2;tr|A0A0H1RT98|A0A0H1RT98_BACPU;tr|A0A2G8IUE4|A0A2G8IUE4_BACPU;tr|A0A4U2VY25|A0A4U2VY25_BACPU	Arabinogalactan endo-beta-1,4-galactanase	Bacillus pumilus	1.09928e+06	52346.7	GO:0015926//glucosidase activity;GO:0031218//arabinogalactan endo-1,4-beta-galactosidase activity
6_1	tr|A0A4U2VUZ8|A0A4U2VUZ8_BACPU	4.20645	NA	23379.1	EAGANLLVAGSAVYGK	1	1	1	0.0741	31308	tr|A0A2T0CD54|A0A2T0CD54_BACPU;tr|A0A2G8IYY3|A0A2G8IYY3_BACPU;tr|A0A0H1S0P4|A0A0H1S0P4_BACPU;tr|A0A5D4R2U9|A0A5D4R2U9_BACPU;tr|A0A2A5IXA2|A0A2A5IXA2_BACPU;tr|A0A498TVK2|A0A498TVK2_BACPU;tr|A0A0B4S7I4|A0A0B4S7I4_9BACI	Ribulose-phosphate 3-epimerase	Bacillus pumilus	1.06713e+06	118570	GO:0046872//metal ion binding;GO:0004750//ribulose-phosphate 3-epimerase activity
70_1	tr|A0A5D4R3N6|A0A5D4R3N6_BACPU	4.20645	NA	28968.6	AGDDAAGLAISEK	1	1	1	0.0478	21027	tr|A0A4U2VWN8|A0A4U2VWN8_BACPU;tr|A0A2A5IZ18|A0A2A5IZ18_BACPU;tr|A0A0B4S7A1|A0A0B4S7A1_9BACI;tr|A0A2G8ITY9|A0A2G8ITY9_BACPU;tr|A0A5D4QSI6|A0A5D4QSI6_BACPU;tr|A0A2G8ITD9|A0A2G8ITD9_BACPU;tr|A8FC69|A8FC69_BACP2;tr|A0A2T0CC98|A0A2T0CC98_BACPU;tr|A0A4U2VVS7|A0A4U2VVS7_BACPU;tr|A0A498TYS3|A0A498TYS3_BACPU;tr|A0A5D4R5G0|A0A5D4R5G0_BACPU;tr|A0A0B4S734|A0A0B4S734_9BACI;tr|A8FC67|A8FC67_BACP2;tr|A0A0B4S6G…	Flagellin	Bacillus pumilus	1.05544e+06	70362.7	GO:0005198//structural molecule activity
128_1	sp|A8FI96|RL333_BACP2	2.19636	NA	5907.22	NYITTK	1	1	1	0.1224	5563	tr|A0A4U2VZV6|A0A4U2VZV6_BACPU;tr|A0A2G8IX52|A0A2G8IX52_BACPU;tr|A0A498TZW8|A0A498TZW8_BACPU	50S ribosomal protein L33 3	Bacillus pumilus (strain SAFR-032)	976933	488467	GO:0003735//structural constituent of ribosome
170_1	tr|A8FJ91|A8FJ91_BACP2	4.20645	NA	36706.4	GDEQVSLYVAPMTDGVK	1	1	1	0.052	36806	-	Uncharacterized protein	Bacillus pumilus (strain SAFR-032)	957426	79785.5
155_1	tr|A0A0B4SAS0|A0A0B4SAS0_9BACI	16.8258	NA	16445.2	KGEDPYFTLQAVIDDK;LFLEGEELAFIK;TTGANGTGTATFYK;VTLFDVNFDSAK	1;1;1;1	4	5	0.3673	37309;37308;28147;27562;26323	tr|A0A3R9ZKY7|A0A3R9ZKY7_BACPU	Phage portal protein	Bacillus pumilus	951360	105707
46_3	tr|A0A5D4R1H3|A0A5D4R1H3_BACPU	4.20645	NA	156226	AESKNNILLDAGDVFSGDLYFTK;AKKPGVYYVDR;ALEQGLSGIEEGGGAFPHVAGIEYTFTLSKPAGSR;ALLYLDK;AQESAGADLAITNGGGIR;ASGGGGFPHLTQDK;ASGGGGFPHLTQDKVVLASADENR;DAIQTTHQNTLDYVR;DLELAQK;DLELAQKVDGIDLIIGGHTHTLVEK;DYGQFLGK;EKQLSDLVK;EQDPNVTIYHDK;ETNEFGLAK;FTPYVIQDK;GSENMIFDLATK;GTINGIPVVMSK;HLDGQVQVQDIVESANETIPEMK;IIALTHIGYNR;IIALTHIGYNRDLELAQK;KEAGIYPYILLDVNGEK;KPGVYYVDR;NALTDTYDFQIK;NIGDLYLYDNTVQIVK;NLPILSAGAPFK;NLSYNG…	0;0;0;0;0;0;0;0;0;0;0;0;0;0;0;0;0;0;0;0;0;0;0;0;0;0;0;0;0;0;0;0;1;0;0;0;0;0;0;0;0;0;0	1	2	0.3693	45142;24081;48305;8008;8009;35032;35040;35038;35039;35009;26880;44494;36245;36244;7526;46109;10708;10705;14815;29650;13229;16748;16747;25804;21008;21615;45576;45484;45578;23165;23162;23163;40575;38532;38533;38549;38545;16192;28779;28810;28781;37723;37726;21416;21415;21417;45944;45942;45945;7113;7114;27708;27165;46591;46595;43919;43921;43917;6760;6759;6758;15646;15643;28636;28635;35692;35693;48470…	-	Multifunctional 2',3'-cyclic-nucleotide 2'-phosphodiesterase/3'-nucleotidase/5'-nucleotidase	Bacillus pumilus	946929	12297.8	GO:0008663//2',3'-cyclic-nucleotide 2'-phosphodiesterase activity;GO:0008254//3'-nucleotidase activity;GO:0008253//5'-nucleotidase activity;GO:0000166//nucleotide binding;GO:0046872//metal ion binding
37_1	tr|A0A0H1RU19|A0A0H1RU19_BACPU	4.20645	NA	23343.8	VPFLLETK	1	1	1	0.0367	11344	tr|A0A2G8IUE9|A0A2G8IUE9_BACPU;tr|A0A498TXT5|A0A498TXT5_BACPU;tr|A0A2A5INN0|A0A2A5INN0_BACPU;tr|A0A4U2VXJ4|A0A4U2VXJ4_BACPU;tr|A0A5D4QS01|A0A5D4QS01_BACPU;tr|A0A0B4SDA5|A0A0B4SDA5_9BACI;tr|A8FJ03|A8FJ03_BACP2;tr|A0A2T0C838|A0A2T0C838_BACPU	Thiamine biosynthesis protein ThiJ	Bacillus pumilus	935606	116951
117_2	tr|R4JQA2|R4JQA2_9CAUD	2.27119	NA	32856.9	GLANMQPYDEEGTDVSDILLTHPK;IIPMESDSQK;QAVSHIVDANGAEISR;VPQDFR;VPQDFRFYTSPSLEVEWK	1;0;0;0;0	1	1	0.2297	45882;18829;34000;34337;34336;6076;42482	-	Capsid protein	Bacillus phage PBP180	922760	48566.3
166_1	tr|A0A2A5IXE9|A0A2A5IXE9_BACPU	4.20645	NA	55040.4	DYAQSIGSHSVK	1	1	1	0.0243	23930	-	Uncharacterized protein	Bacillus pumilus	878201	26612.2
172_1	tr|A0A2A5IUS7|A0A2A5IUS7_BACPU	4.20645	NA	50747.5	ALVFGESDGFVK	1	1	1	0.0253	23060	tr|A0A2G8IWB3|A0A2G8IWB3_BACPU	Dihydrolipoyl dehydrogenase	Bacillus pumilus	798639	28522.8	GO:0009055//electron transfer activity;GO:0050660//flavin adenine dinucleotide binding;GO:0004148//dihydrolipoyl dehydrogenase activity
11_1	tr|A0A5D4QQN9|A0A5D4QQN9_BACPU	4.20645	NA	43433.7	HYAHVDCPGHADYVK	1	1	1	0.0379	36141	sp|A8F982|EFTU_BACP2;tr|A0A2T0C4W5|A0A2T0C4W5_BACPU;tr|A0A4U2VP85|A0A4U2VP85_BACPU;tr|A0A0B4S4B0|A0A0B4S4B0_9BACI;tr|A0A0H1S0J8|A0A0H1S0J8_BACPU;tr|W8QVR6|W8QVR6_BACPU	Elongation factor Tu	Bacillus pumilus	789973	37617.7	GO:0003746//translation elongation factor activity;GO:0003924//GTPase activity;GO:0005525//GTP binding
111_1	tr|A0A2T0DE11|A0A2T0DE11_BACPU	14.9788	NA	58229.3	ELSLFFLK;FIQYWGVK;IEADELTYPLHIIIR;YDEHDFR	1;1;1;1	4	4	0.0758	12885;14110;36598;12423	tr|A0A498TZ46|A0A498TZ46_BACPU;tr|A8FEE8|A8FEE8_BACP2;tr|A0A2G8IQC5|A0A2G8IQC5_BACPU;tr|A0A4U2VTA6|A0A4U2VTA6_BACPU;tr|A0A5D4QUD8|A0A5D4QUD8_BACPU;tr|A0A2A5IVE7|A0A2A5IVE7_BACPU;tr|A0A0B4S973|A0A0B4S973_9BACI	Metal-dependent carboxypeptidase	Bacillus pumilus	737548	25432.7	GO:0004181//metallocarboxypeptidase activity;GO:0046872//metal ion binding
132_1	tr|A0A0B4SAZ9|A0A0B4SAZ9_9BACI	4.20645	NA	43387.7	LLEDLQNYEHR	1	1	1	0.0282	28811	tr|A0A0H1RZU5|A0A0H1RZU5_BACPU;tr|A0A2T0CA51|A0A2T0CA51_BACPU;tr|A8FGU1|A8FGU1_BACP2;tr|A0A2G8IV19|A0A2G8IV19_BACPU;tr|A0A4U2VZ91|A0A4U2VZ91_BACPU;tr|A0A5D4QR87|A0A5D4QR87_BACPU;tr|A0A498U1L3|A0A498U1L3_BACPU	Butanol dehydrogenase	Bacillus sp. WP8	724432	38128	GO:0046872//metal ion binding;GO:0016491//oxidoreductase activity
39_1	tr|A0A4U2VSA3|A0A4U2VSA3_BACPU	2.74962	NA	97059.5	VIADHIR	1	1	1	0.008	7681	tr|A0A498U4Q3|A0A498U4Q3_BACPU;tr|A0A0H1RVS6|A0A0H1RVS6_BACPU;tr|A0A0B4S9S6|A0A0B4S9S6_9BACI;tr|A0A5D4QMG8|A0A5D4QMG8_BACPU;tr|A0A2T0CFK7|A0A2T0CFK7_BACPU;tr|A0A2A5ITN5|A0A2A5ITN5_BACPU;sp|A8FFM9|SYA_BACP2;tr|A0A2G8ISW5|A0A2G8ISW5_BACPU	Alanine--tRNA ligase	Bacillus pumilus	723204	14464.1	GO:0004813//alanine-tRNA ligase activity;GO:0000049//tRNA binding;GO:0008270//zinc ion binding;GO:0005524//ATP binding
38_1	tr|A0A2A5IYW0|A0A2A5IYW0_BACPU	12.6194	NA	77233.9	GLAPLGEEYVSVLK;QILEEGKPAVER;QTMFAEFEHLIHVK	1;1;1	3	3	0.06	30111;26799;35506	tr|A8FBZ9|A8FBZ9_BACP2;tr|A0A4U2VX85|A0A4U2VX85_BACPU;tr|A0A5D4R6H0|A0A5D4R6H0_BACPU;tr|A0A2T0CGH3|A0A2T0CGH3_BACPU	Oligoendopeptidase F	Bacillus pumilus	714536	19311.8	GO:0046872//metal ion binding;GO:0004222//metalloendopeptidase activity
149_1	tr|A0A4U2VS77|A0A4U2VS77_BACPU	8.41291	NA	18763.8	QLTDEDIQDMDR;TLLIEDGATIGHQVTLHSSIIR	1;1	2	3	0.1988	30192;30648;44060	tr|A0A2T0CGC6|A0A2T0CGC6_BACPU	Gamma carbonic anhydrase family protein	Bacillus pumilus	713581	142716	GO:0016740//transferase activity
13_3	tr|A0A0B4SDC0|A0A0B4SDC0_9BACI	4.20645	NA	86406.4	AGSYVISSYLPGGAENLAFLVYSTDGEYLGEAGVYQHVDKGEHR;DAISVGATQLPYSLYNVK;EPDYPR;GESTDHGTHVAGTIAANGQIK;GNSTGSFTSAVQVNYGK;GPVVDTWMIKPDLSAPGVSIVSTIPTHDPSQPYGYGSK;GTYQGSITIR;GYDFVDNDYSPQETPK;KVTEIPTLLIVK;LEAGEYTMLAYASLK;QGTSMASPHVAGVAAIIK;SAPFIGAPK;TYTIDYK;VAVIDTGVDYTHPDLK;VLGPGGSGTTENVLAGIDR;VTEIPTLLIVK	0;0;0;0;1;0;0;0;0;0;0;0;0;0;0;0	1	1	0.3292	48907;48908;38768;38769;6410;40520;40521;40525;40507;40519;40522;35301;48625;48634;16157;37802;26270;34194;34502;35915;9615;10055;35740;35741;36883;21348	tr|A0A0H1RU97|A0A0H1RU97_BACPU	Peptidase S8	Bacillus sp. WP8	682112	14828.5	GO:0004252//serine-type endopeptidase activity
162_1	tr|A0A4U2VXK5|A0A4U2VXK5_BACPU	2.03482	NA	61002.4	TIQLLK	1	1	1	0.0113	5082	tr|A8FIZ9|A8FIZ9_BACP2	Energy-coupling factor ABC transporter ATP-binding protein	Bacillus pumilus	609446	20314.9	GO:0016787//hydrolase activity;GO:0016887//ATPase activity;GO:0005524//ATP binding
169_1	tr|A0A5D4QQL9|A0A5D4QQL9_BACPU	4.20645	NA	125459	ALLLLEK	1	1	1	0.0066	7017	-	Chromosome segregation protein SMC	Bacillus pumilus	513376	7549.64
158_1	tr|A0A0H1S415|A0A0H1S415_BACPU	4.20645	NA	56264.6	GGHAIITADHGNADVLITEEGKPHTAHTTNPVPVIVTK	1	1	1	0.0744	48586	tr|A0A5D4R1N0|A0A5D4R1N0_BACPU;sp|A8FHJ1|GPMI_BACP2;tr|A0A0B4SCC2|A0A0B4SCC2_9BACI;tr|A0A2A5ISB5|A0A2A5ISB5_BACPU;tr|A0A4U2VYP6|A0A4U2VYP6_BACPU;tr|A0A2T0C9E1|A0A2T0C9E1_BACPU;tr|A0A2G8IS20|A0A2G8IS20_BACPU;tr|A0A498TZP1|A0A498TZP1_BACPU	2,3-bisphosphoglycerate-independent phosphoglycerate mutase	Bacillus pumilus	495800	19832	GO:0030145//manganese ion binding;GO:0046537//2,3-bisphosphoglycerate-independent phosphoglycerate mutase activity;GO:0004619//phosphoglycerate mutase activity
173_1	tr|A0A0H1S9C2|A0A0H1S9C2_BACPU	2.19636	NA	35675.1	LNEQGEYSFDFK	1	1	1	0.0375	30140	tr|A0A2A5IYD3|A0A2A5IYD3_BACPU;tr|A8FBX1|A8FBX1_BACP2	Transcriptional regulator	Bacillus pumilus	481361	32090.7
177_1	tr|A8FBQ4|A8FBQ4_BACP2	4.20645	NA	35051.1	TNPDYLFVVDR	1	1	1	0.035	25680	-	ABC transporter	Bacillus pumilus (strain SAFR-032)	455846	22792.3
120_1	sp|A8FFR8|THIC_BACP2	4.20645	NA	65651.7	IAAHAADLAK	1	1	1	0.0171	12417	tr|A0A498U1G1|A0A498U1G1_BACPU;tr|A0A2G8ISR0|A0A2G8ISR0_BACPU;tr|A0A2A5IU82|A0A2A5IU82_BACPU;tr|A0A5D4QQF0|A0A5D4QQF0_BACPU;tr|A0A2T0CFN0|A0A2T0CFN0_BACPU;tr|A0A4U2VS75|A0A4U2VS75_BACPU;tr|A0A0H1RWB9|A0A0H1RWB9_BACPU;tr|A0A0B4SAJ9|A0A0B4SAJ9_9BACI	Phosphomethylpyrimidine synthase	Bacillus pumilus (strain SAFR-032)	452748	12236.4	GO:0016829//lyase activity;GO:0046872//metal ion binding;GO:0051539//4 iron, 4 sulfur cluster binding
144_1	tr|A0A0M2FXR8|A0A0M2FXR8_BACPU	2.41185	NA	17883.5	AFAHYR	1	1	1	0.0385	6136	sp|A8F980|RS7_BACP2	30S ribosomal protein S7	Bacillus pumilus	407668	33972.4	GO:0003735//structural constituent of ribosome;GO:0000049//tRNA binding;GO:0019843//rRNA binding;GO:0003729//mRNA binding
10_1	sp|A8FI32|KDUI_BACP2	2.27119	NA	31124.3	LDAGDFLR	1	1	1	0.0291	10148	tr|A0A2G8IX38|A0A2G8IX38_BACPU;tr|A0A4U2VZZ7|A0A4U2VZZ7_BACPU;tr|A0A5D4QRF8|A0A5D4QRF8_BACPU;tr|A0A2T0C8Z5|A0A2T0C8Z5_BACPU;tr|A0A2A5IRH0|A0A2A5IRH0_BACPU	4-deoxy-L-threo-5-hexosulose-uronate ketol-isomerase	Bacillus pumilus (strain SAFR-032)	405724	28980.3	GO:0008697//4-deoxy-L-threo-5-hexosulose-uronate ketol-isomerase activity;GO:0046872//metal ion binding;GO:0008270//zinc ion binding
23_1	tr|A0A0B4S6C1|A0A0B4S6C1_9BACI	4.20645	NA	19594.1	LQDIANSYR;LSDDEHSDVLGTLK;YGVVIFPSK	0;0;1	1	1	0.1871	15532;31576;13276	tr|A0A4U2VVV7|A0A4U2VVV7_BACPU;tr|A0A2T0CBX5|A0A2T0CBX5_BACPU	Putative phosphoesterase QR42_05750	Bacillus pumilus	348914	31719.5	GO:0016788//hydrolase activity, acting on ester bonds
106_1	tr|A0A2A5IYC8|A0A2A5IYC8_BACPU	6.74966	NA	39607.8	KIDVSSFDFIYAGAQK;LADFMK	1;1	2	2	0.0613	36476;5237	-	Phosphoserine aminotransferase	Bacillus pumilus	306510	16132.1	GO:0004648//O-phospho-L-serine:2-oxoglutarate aminotransferase activity;GO:0030170//pyridoxal phosphate binding;GO:0008483//transaminase activity
114_1	tr|A0A0B4S5A7|A0A0B4S5A7_9BACI	12.6194	NA	36862.8	EHTSDELLGLLR;GSGLILRPDVAAELIQAAK;LTFTEDEQPIVAHIWGDKPENFR	1;1;1	3	5	0.1667	27278;27276;38534;46236;46237	tr|A0A2T0C5X6|A0A2T0C5X6_BACPU;tr|A0A2A5J0C3|A0A2A5J0C3_BACPU;tr|A0A5D4QYS1|A0A5D4QYS1_BACPU;tr|A0A498TVR6|A0A498TVR6_BACPU;tr|A8FAT2|A8FAT2_BACP2;tr|A0A4V5TAB8|A0A4V5TAB8_BACPU	tRNA-dihydrouridine synthase	Bacillus pumilus	282175	17635.9	GO:0017150//tRNA dihydrouridine synthase activity;GO:0050660//flavin adenine dinucleotide binding
71_1	tr|A0A2A5J2E9|A0A2A5J2E9_BACPU	6.56585	NA	29725.3	LAVLNYLK;VAFETGDPQETYFAFR	1;1	2	2	0.0886	10937;37834	tr|A0A0C2T8R5|A0A0C2T8R5_BACPU;tr|A0A0B4S5E7|A0A0B4S5E7_9BACI;tr|A0A2T0D592|A0A2T0D592_BACPU;tr|A0A498TWB1|A0A498TWB1_BACPU;tr|A0A2G8IYB1|A0A2G8IYB1_BACPU;tr|A0A2T0C6U2|A0A2T0C6U2_BACPU	L-cystine-binding protein TcyA	Bacillus pumilus	116946	5847.3	GO:0005215//transporter activity
115_1	tr|A0A2A5IYS2|A0A2A5IYS2_BACPU	8.41291	NA	59469.8	GGDSTSLDPITTTEGETFK;GYQPHPTGSEALTDVYFE	1;1	2	2	0.0701	39012;39791	tr|A0A2G8ISX6|A0A2G8ISX6_BACPU;tr|A0A498U5X5|A0A498U5X5_BACPU;tr|A0A2T0C5L0|A0A2T0C5L0_BACPU;tr|A0A4U2VPI4|A0A4U2VPI4_BACPU;tr|A0A0B4S5J9|A0A0B4S5J9_9BACI;tr|A8FB88|A8FB88_BACP2;tr|A0A0H1RS74|A0A0H1RS74_BACPU	ABC transporter substrate-binding protein	Bacillus pumilus	113059	3533.09
28_1	tr|A0A2G8IRP3|A0A2G8IRP3_BACPU	4.20645	NA	14434.5	QLLEAIISK	1	1	1	0.0709	13407	tr|A0A2A5IUI5|A0A2A5IUI5_BACPU	Chorismate mutase AroH	Bacillus pumilus	78454.9	11207.8	GO:0004106//chorismate mutase activity
24_1	tr|A0A2T0CE59|A0A2T0CE59_BACPU	8.41291	NA	22830.3	EYDTTHEMTK;EYDTTHEMTKEELTELLDITTK	1;1	2	5	0.1073	22448;45790;45788;45870;45869	tr|A0A4V5TGH3|A0A4V5TGH3_BACPU;tr|A8FE79|A8FE79_BACP2;tr|A0A5D4QPQ0|A0A5D4QPQ0_BACPU	Nitroreductase family protein	Bacillus pumilus	74866.6	5347.61	GO:0016491//oxidoreductase activity
33_1	tr|A0A4U2VH30|A0A4U2VH30_BACPU	4.20645	NA	19958.1	DVHPTHYGR	1	1	1	0.0495	15593	-	DNA-directed RNA polymerase subunit beta (Fragment)	Bacillus pumilus	70576.1	7057.61
101_1	tr|A0A498TXA9|A0A498TXA9_BACPU	4.20645	NA	16083.2	ERYPETGSHIQEAIR	1	1	1	0.1027	36423	tr|A0A4U2VUK9|A0A4U2VUK9_BACPU;tr|A0A0H1RW75|A0A0H1RW75_BACPU;tr|A0A2G8IZC7|A0A2G8IZC7_BACPU;tr|A0A0B4SEC5|A0A0B4SEC5_9BACI;tr|A8FDP3|A8FDP3_BACP2;tr|A0A2T0CDQ8|A0A2T0CDQ8_BACPU;tr|A0A2A5IVE9|A0A2A5IVE9_BACPU	Sporulation-specific extracellular nuclease	Bacillus pumilus	0	0
102_1	sp|A8FHC4|UXAC_BACP2	4.20645	NA	55737.6	DNVVISTLAGSFQDGK	1	1	1	0.0335	34003	tr|A0A5D4R169|A0A5D4R169_BACPU;tr|A0A2T0C9K8|A0A2T0C9K8_BACPU;tr|A0A2G8IQA7|A0A2G8IQA7_BACPU;tr|A0A4U2VYU5|A0A4U2VYU5_BACPU	Uronate isomerase	Bacillus pumilus (strain SAFR-032)	0	0	GO:0008880//glucuronate isomerase activity
104_1	tr|A0A0B4S6B8|A0A0B4S6B8_9BACI	4.20645	NA	23358.6	EGADAIAR;GATPLLLTPVGR;HTDPFTTYK;TFIEEGR;TTIYLAGDSTVSSYPDRPVQGGWGEFLHR	0;0;0;0;1	1	1	0.311	7089;20113;20112;16694;8519;47733	tr|A0A0H1S0X2|A0A0H1S0X2_BACPU;tr|A0A498TYX2|A0A498TYX2_BACPU;tr|A0A5D4QZY1|A0A5D4QZY1_BACPU	Rhamnogalacturonan acetylesterase	Bacillus sp. WP8	0	0
104_2	tr|A8FB44|A8FB44_BACP2	4.20645	NA	23323.6	EGADAIAR;GATPLLLTPVGR;HTDPFTTYK;ILADIQPGDWLFTQMGHNDASTEKPER;TFIEEGR	0;0;0;1;0	1	3	0.3014	7089;20113;20112;16694;47311;47310;47379;8519	-	Rhamnogalacturonan acetylesterase	Bacillus pumilus (strain SAFR-032)	0	0
117_1	tr|A0A4U2W1N6|A0A4U2W1N6_BACPU	4.20645	NA	34316.8	IIPMESDSQK;QAVSHIVDANGAEISR;QTTLGDAVIQGGLSSAFGVPVK;VPQDFR;VPQDFRFYTSPSLEVEWK	0;0;1;0;0	1	1	0.215	18829;34000;34337;34336;41376;6076;42482	tr|A0A2T0CA97|A0A2T0CA97_BACPU	Phage major capsid protein	Bacillus pumilus	0	0
12_1	tr|A0A498U003|A0A498U003_BACPU	8.41291	NA	41367.2	TADYKWER;THSVDSVKVK;VFYFSYDGK	1;1;0	2	3	0.072	15117;15124;16329;17325;17327;17324;17332;17326;17330;17341	tr|A0A0B4SCX4|A0A0B4SCX4_9BACI;tr|A0A0H1RX63|A0A0H1RX63_BACPU	Uncharacterized protein	Bacillus pumilus	0	0
12_2	tr|A0A2G8IUH4|A0A2G8IUH4_BACPU	8.41291	NA	41293.1	LDLDDLTNYGDHILAVDLK;RLDLDDLTNYGDHILAVDLK;VFYFSYDGK	1;1;0	2	17	0.0773	41541;41543;41554;41542;43305;43302;43301;43293;43296;43303;43298;43323;43294;43321;43311;43291;43310;17325;17327;17324;17332;17326;17330;17341	-	Uncharacterized protein	Bacillus pumilus	0	0
123_1	tr|A0A0B4S8Z3|A0A0B4S8Z3_9BACI	4.20645	NA	28771.8	IKYEDIPGFPVSTVEGHAGQLVIGTLK;TLGADAVGMSTVPEVIVAR;YEDIPGFPVSTVEGHAGQLVIGTLK	1;0;0	1	2	0.1704	46652;46653;38199;45716;45717	tr|A0A0H1RRS4|A0A0H1RRS4_BACPU;tr|A0A498U2A0|A0A498U2A0_BACPU	Purine nucleoside phosphorylase	Bacillus sp. WP8	0	0	GO:0004731//purine-nucleoside phosphorylase activity
123_2	tr|A0A2G8IWH0|A0A2G8IWH0_BACPU	4.20645	NA	28692.6	FPDMSAPYDKDLLALAEK;TLGADAVGMSTVPEVIVAR;YEDIPGFPVSTVEGHAGQLVIGTLK	1;0;0	1	1	0.2296	40016;38199;45716;45717	tr|A0A2A5IUP9|A0A2A5IUP9_BACPU	Purine nucleoside phosphorylase	Bacillus pumilus	0	0	GO:0004731//purine-nucleoside phosphorylase activity
13_1	tr|A0A4U2VZK3|A0A4U2VZK3_BACPU	8.41291	NA	86529.4	AGSYVISSYLPGGAENLAFLVYSTDGEYLGEAGVYQHVDKGEHR;AIEAGNNTTTFSIQFVK;DAISVGATQLPYSLYNVK;EPDYPR;GESTDHGTHVAGTIAANGQIK;GPVVDTWMIKPDLSAPGVSIVSTIPTHDPSQPYGYGSK;GYDFVDNDYSPQETPK;IIESLQASSIVSDASYSYGTFLK;KVTEIPTLLIVK;QAKPSYSTEQIK;SAPFIGAPK;TYTIDYK;VAVIDTGVDYTHPDLK;VLGPGGSGTTENVLAGIDR;VTEIPTLLIVK	0;1;0;0;0;0;0;1;0;0;0;0;0;0;0	2	3	0.3193	48907;48908;37331;38768;38769;6410;40520;40521;40525;40507;40519;40522;48625;48634;37802;44875;44874;26270;27163;27161;9615;10055;35740;35741;36883;21348	-	Peptidase S8	Bacillus pumilus	0	0	GO:0004252//serine-type endopeptidase activity;GO:0016787//hydrolase activity
13_2	tr|A0A2A5IN61|A0A2A5IN61_BACPU	4.20645	NA	86547.6	AGSYVISSYLPGGAENLAFLVYSTDGEYLGEAGVYQHVDKGEHR;EPDYPR;GESTDHGTHVAGTIAANGQIK;GPVVDTWMIKPDLSAPGVSIVSTIPTHNPSQPYGYGSK;GTYQGSITIR;GYDFVDNDYSPQETPK;KVTEIPTLLIVK;LEAGEYTMLAYASLK;QAKPSYSTEQIK;QGTSMASPHVAGVAAIIK;SAPFIGAPK;TYTIDYK;VAVIDTGVDYTHPDLK;VLGPGGSGTTENVLAGIDR;VTEIPTLLIVK	0;0;0;1;0;0;0;0;0;0;0;0;0;0;0	1	2	0.3007	48907;48908;6410;40520;40521;40525;40507;40519;40522;48635;48624;16157;37802;26270;34194;34502;27163;27161;35915;9615;10055;35740;35741;36883;21348	-	Peptidase S8	Bacillus pumilus	0	0	GO:0004252//serine-type endopeptidase activity;GO:0016787//hydrolase activity
130_1	tr|A0A4U2VPN8|A0A4U2VPN8_BACPU	4.20645	NA	29124.9	LLIETDCPYLTPAPFR	1	1	1	0.0627	38249	tr|A0A2G8IQS9|A0A2G8IQS9_BACPU;tr|A0A2T0C4Q1|A0A2T0C4Q1_BACPU;tr|A0A2A5J2Z5|A0A2A5J2Z5_BACPU;tr|A0A5D4QME1|A0A5D4QME1_BACPU	YchF/TatD family DNA exonuclease	Bacillus pumilus	0	0	GO:0016787//hydrolase activity;GO:0016888//endodeoxyribonuclease activity, producing 5'-phosphomonoesters
135_1	tr|A8FHT8|A8FHT8_BACP2	2.74962	NA	94859.5	ELYQAFINNEKNSELLDALTQSEK	1	1	1	0.0285	46429	-	Phosphotransferase	Bacillus pumilus (strain SAFR-032)	0	0	GO:0008986//pyruvate, water dikinase activity;GO:0016301//kinase activity;GO:0005524//ATP binding
137_1	tr|A0A2T0C6G9|A0A2T0C6G9_BACPU	2.74962	NA	23091.6	QTMHQAIDQLAGFAELLSQMGINYPLMR	1	1	1	0.1393	47732	tr|A8FAA2|A8FAA2_BACP2;tr|A0A4U2VPR5|A0A4U2VPR5_BACPU	TetR family transcriptional regulator	Bacillus pumilus	0	0	GO:0003700//DNA binding transcription factor activity;GO:0003677//DNA binding
139_1	tr|A0A2T0C8J5|A0A2T0C8J5_BACPU	4.20645	NA	29475.4	YGEFGSFFVGNR	1	1	1	0.0469	27146	tr|A0A2A5IRW6|A0A2A5IRW6_BACPU;tr|A0A5D4QX07|A0A5D4QX07_BACPU;tr|A8FIK0|A8FIK0_BACP2;tr|A0A2G8IXB0|A0A2G8IXB0_BACPU;tr|A0A0B4SCV4|A0A0B4SCV4_9BACI	Putative heme-dependent peroxidase C6X99_11730	Bacillus pumilus	0	0	GO:0050587//chlorite O2-lyase activity;GO:0046872//metal ion binding;GO:0004601//peroxidase activity;GO:0020037//heme binding
141_1	tr|A0A0B4S4J5|A0A0B4S4J5_9BACI	4.20645	NA	403693	LLSHHDALR	1	1	1	0.0025	14892	tr|A0A498U324|A0A498U324_BACPU;tr|W6HYN5|W6HYN5_BACPU;tr|A0A2G8IYD8|A0A2G8IYD8_BACPU;tr|A0A4U2VSS9|A0A4U2VSS9_BACPU;tr|A0A2T0C6T4|A0A2T0C6T4_BACPU;tr|A0A5D4QSL2|A0A5D4QSL2_BACPU;tr|A8F9V0|A8F9V0_BACP2;tr|A0A0H1RXW7|A0A0H1RXW7_BACPU	Peptide synthetase	Bacillus sp. WP8	0	0	GO:0003824//catalytic activity;GO:0031177//phosphopantetheine binding
152_1	tr|A0A2G8ITF4|A0A2G8ITF4_BACPU	4.20645	NA	43836	TVSYGATYVAKPDEVIATIPIGYADGYSR	1	1	1	0.0738	47338	tr|A0A5D4R299|A0A5D4R299_BACPU;tr|A0A0H1RYT7|A0A0H1RYT7_BACPU;tr|A0A498U170|A0A498U170_BACPU;tr|A0A0B4S6F8|A0A0B4S6F8_9BACI;tr|A0A4U2VW30|A0A4U2VW30_BACPU	Alanine racemase	Bacillus pumilus	0	0	GO:0008784//alanine racemase activity;GO:0030170//pyridoxal phosphate binding
164_1	tr|A0A498U2J5|A0A498U2J5_BACPU	4.20645	NA	31241.4	VINPDSVTPFIFANTGDVTSTSETYFVK	1	1	1	0.0982	47252	tr|A0A2T0C7U2|A0A2T0C7U2_BACPU	Uncharacterized protein	Bacillus pumilus	0	0
165_1	tr|A0A0B4S657|A0A0B4S657_9BACI	4.20645	NA	39692.4	DWHDLPLDVVGLDWR	1	1	2	0.0426	37260;37261	sp|A8FBM5|DCUP_BACP2;tr|A0A2A5IY64|A0A2A5IY64_BACPU;tr|A0A2T0CBE4|A0A2T0CBE4_BACPU;tr|A0A498U0R3|A0A498U0R3_BACPU;tr|A0A2G8IQ31|A0A2G8IQ31_BACPU;tr|A0A5D4QZG1|A0A5D4QZG1_BACPU;tr|A0A4U2VZ74|A0A4U2VZ74_BACPU;tr|A0A0H1S1C5|A0A0H1S1C5_BACPU	Uroporphyrinogen decarboxylase	Bacillus sp. WP8	0	0	GO:0004853//uroporphyrinogen decarboxylase activity
167_1	tr|A0A2G8IXW5|A0A2G8IXW5_BACPU	4.20645	NA	23192.5	VIEYLK	1	1	1	0.0303	6148	-	Uncharacterized protein	Bacillus pumilus	0	0
171_1	tr|A0A4U2VNV9|A0A4U2VNV9_BACPU	2.46965	NA	31780.3	GDVIYTPSLDTGILNGVTR	1	1	1	0.0674	39529	tr|A0A2T0C4K5|A0A2T0C4K5_BACPU	Aminodeoxychorismate lyase	Bacillus pumilus	0	0	GO:0008696//4-amino-4-deoxychorismate lyase activity;GO:0016829//lyase activity
19_1	tr|A0A0H1RUM8|A0A0H1RUM8_BACPU	4.20645	NA	48847.8	VLQLLNLPYR	1	1	1	0.0236	21470	sp|A8FAD7|SYS_BACP2;tr|A0A5D4QMH8|A0A5D4QMH8_BACPU;tr|A0A2G8IPB9|A0A2G8IPB9_BACPU;tr|A0A2T0C4D7|A0A2T0C4D7_BACPU;tr|A0A0B4S3W4|A0A0B4S3W4_9BACI;tr|A0A2A5J333|A0A2A5J333_BACPU;tr|A0A4U2VN73|A0A4U2VN73_BACPU;tr|A0A498U534|A0A498U534_BACPU	Serine--tRNA ligase	Bacillus pumilus	0	0	GO:0004828//serine-tRNA ligase activity;GO:0005524//ATP binding
20_1	tr|A0A0B4S7R7|A0A0B4S7R7_9BACI	4.20645	NA	49495.9	IDIAGTVESIAPITK	1	1	1	0.0349	31559	tr|A0A498TXI9|A0A498TXI9_BACPU;tr|A0A2G8IYJ2|A0A2G8IYJ2_BACPU;tr|A0A4U2VV21|A0A4U2VV21_BACPU;tr|A0A2T0CDH3|A0A2T0CDH3_BACPU;tr|A0A5D4R1D7|A0A5D4R1D7_BACPU;tr|A8FDF4|A8FDF4_BACP2;tr|A0A2A5IVS2|A0A2A5IVS2_BACPU	Zinc protease	Bacillus sp. WP8	0	0	GO:0003824//catalytic activity;GO:0008233//peptidase activity;GO:0046872//metal ion binding
23_2	tr|A0A5D4R5E1|A0A5D4R5E1_BACPU	4.20645	NA	19580.1	LQDIANSYR;LSDDEHSDVLGTLK;LYTDPLAGTPEYAFVPHVTVAQK	0;0;1	1	1	0.269	15532;31576;45143	-	Putative phosphoesterase FZC68_02365	Bacillus pumilus	0	0	GO:0016874//ligase activity;GO:0016788//hydrolase activity, acting on ester bonds
27_1	tr|A0A2G8ISG0|A0A2G8ISG0_BACPU	8.41291	NA	58964.8	AVWVASVYNLDWPSKK;DDPTGSNTTAGMTNYDDLYADTR;FGISPFGVWR;IAGVPFPDQETYETYGKK;INQNSDPAWSDPEEYFR;LIEETYSKPALIPEMPWLHQK;LSADHPAR;NIKDDPTGSNTTAGMTNYDDLYADTR;NYDIDAVHMDDYFYPNK	1;0;0;0;0;1;0;0;0	2	2	0.2598	37671;44978;45088;18923;40229;40228;40547;45279;8948;46643;46593;46594;46644;41439;41216;41217;41440	-	GHL10 domain-containing protein	Bacillus pumilus	0	0
3_1	tr|A0A2T0CFS9|A0A2T0CFS9_BACPU	4.20645	NA	46060.3	EVNAFLSWYK	1	1	1	0.0244	22552	tr|A0A0B4SA76|A0A0B4SA76_9BACI;tr|A0A4U2VUZ5|A0A4U2VUZ5_BACPU;tr|A0A5D4QP82|A0A5D4QP82_BACPU;tr|A0A498U5S0|A0A498U5S0_BACPU;tr|A0A0H1RTA0|A0A0H1RTA0_BACPU	DUF1668 domain-containing protein	Bacillus pumilus	0	0	GO:0016853//isomerase activity
30_1	tr|A0A2G8IWG7|A0A2G8IWG7_BACPU	4.20645	NA	43807	DTMTGHWEIMGLYIDTPFK;ELTLDEK;EYVPLIAYSK;GIIGNKPASGTEILDELGEEHMK;GIPADEKPLAYYGK;HDYALKPFDR;HQEANELPTAK;IFLIVMDSVGIGEAPDAADFNDVGADTLGHIAEK;ISDIYDGEGITSSLR;KHQEANELPTAK;LGLSHIK;TFADLGATVADNFK;TPNRHDYALKPFDR;TVMNELKDDGLDVIAIGK;VFPDGFPDELLNELKEK;YGTSFLSK	0;0;0;0;0;0;0;1;0;0;0;0;0;0;0;0	1	2	0.5381	42770;8402;19605;44690;44578;44693;31350;31348;31349;31351;22774;22772;21807;48236;48235;33517;33516;26679;26681;26680;6190;29967;29970;29991;29968;35505;38672;38674;38671;38891;38917;39494;10027	-	Phosphopentomutase	Bacillus pumilus	0	0	GO:0008973//phosphopentomutase activity;GO:0000287//magnesium ion binding;GO:0030145//manganese ion binding
35_1	tr|A0A2G8IXM9|A0A2G8IXM9_BACPU	4.20645	NA	101381	EDLYVSSK;EIAENLVDLHMR;LIIGPWYTQTDQLVISGESIVR;LQTEQEITFTLFNTLPSK;RSEVIEVETFITERPFTLK;SEVIEVETFITERPFTLK;TDVTDYVLAQQISLNPSK	0;0;0;1;0;0;0	1	2	0.1094	11134;29096;29094;44946;44945;41104;41103;43223;41476;39528	tr|A0A4U2VRC7|A0A4U2VRC7_BACPU;tr|A0A5D4QRJ7|A0A5D4QRJ7_BACPU;tr|A0A2T0C744|A0A2T0C744_BACPU	Alpha-mannosidase	Bacillus pumilus	0	0	GO:0004559//alpha-mannosidase activity;GO:0030246//carbohydrate binding
36_1	tr|A0A2A5J225|A0A2A5J225_BACPU	2.5432	NA	76452.6	AKLFDGSYHDVDSNEMAFK	1	1	1	0.0275	42019	tr|A0A0B4S3Z8|A0A0B4S3Z8_9BACI;sp|A8F981|EFG_BACP2;tr|A0A498TZC6|A0A498TZC6_BACPU;tr|A0A5D4QMP8|A0A5D4QMP8_BACPU;tr|A0A2G8IRD5|A0A2G8IRD5_BACPU;tr|A0A4U2VNM0|A0A4U2VNM0_BACPU;tr|A0A2T0C4U7|A0A2T0C4U7_BACPU	Elongation factor G	Bacillus pumilus	0	0	GO:0003746//translation elongation factor activity;GO:0003924//GTPase activity;GO:0005525//GTP binding
44_2	tr|A0A2A5IYQ2|A0A2A5IYQ2_BACPU	4.20645	NA	17389.9	FELSVYDENGNEK;MFTQAIQSFVLK	1;0	1	1	0.1656	31941;28268	-	Proteinase inhibitor	Bacillus pumilus	0	0
46_1	tr|A0A2G8IT99|A0A2G8IT99_BACPU	2.41185	NA	156541	ADIQDIK;ALEQGLSGIEEGGGAFPHVAGIEYTFTLSKPAGSR;ALLYLDK;AQSENNILLDAGDVFSGDLYFTK;DAIQTTHQNTLDYVR;DLELAQK;DLELAQKVDGIDLIIGGHTHTLVEK;DYGQFLGK;EPTIVAQVK;FTPYVIQDK;GSENMIFDLATK;GTINGIPVVMSK;HLDGQVQVQDIVESANETIPEMK;KEAGIYPYILLDVNGEK;KEPTIVAQVK;NEKDSIINQTK;NGVNYYTNIAK;NIGDLYLYDNTVQIVK;NLPILSAGAPFK;NLSYNGKPVSDNQEFLVVTNNYR;QVLMDYIIEQK;VATNAFVGTGGDGYSVFTEASHGEDLGYVDYEIFK;VAVFGLTTEDTAITSSSGPNIQFKDAYK;VDGIDLIIGG…	1;0;0;0;0;0;0;0;0;0;0;0;0;0;0;0;0;0;0;0;0;0;0;0;0;0;0;0;0	1	1	0.284	7093;48305;8008;8009;45153;45141;36245;36244;7526;46109;10708;10705;12512;12516;12510;12511;16748;16747;25804;21008;21615;45576;45484;45578;38532;38533;38549;38545;16828;16830;23827;23826;23861;22596;37723;37726;21416;21415;21417;45944;45942;45945;27708;27165;48470;48471;46990;46993;38453;38457;38456;38455;38454;38450;37705;12647;12646;12645;15328;15331;10842;10837;32877;32558;32576;32878	-	Bifunctional 2',3'-cyclic-nucleotide 2'-phosphodiesterase/3'-nucleotidase	Bacillus pumilus	0	0	GO:0008663//2',3'-cyclic-nucleotide 2'-phosphodiesterase activity;GO:0008254//3'-nucleotidase activity;GO:0016788//hydrolase activity, acting on ester bonds;GO:0000166//nucleotide binding;GO:0046872//metal ion binding
55_1	tr|A0A0H1RY19|A0A0H1RY19_BACPU	4.20645	NA	39376.1	DFVVQTADELNIPYQYDSMPGGGTDAGGIHLTGHGVPSLSIGIPSR;GPTIVVFDASMVSHK;IDDKGYIR;LLTEVIK;SIEITDMFIDIGASSK;TKLDQTLTMLK;VMQTYIESYADEVSTDR	0;0;0;0;0;0;1	1	1	0.3315	48926;32805;12373;7508;35735;23922;39995	tr|A0A0B4SA85|A0A0B4SA85_9BACI	Peptidase M28	Bacillus pumilus	0	0	GO:0004177//aminopeptidase activity;GO:0046872//metal ion binding
57_2	tr|A0A4U2VYP2|A0A4U2VYP2_BACPU	6.95607	NA	63231.2	AAYAGDPEFVDVPLK;ETSIINSR;GLLDDDYISER;LNDMGHRFGNSPIDIGNVQALLIDR;RPLSSMTPTIIFK;STHGNAVGVPGTVK;TAAAPIFLPDDQPLKEGDLLVQPGLAK;TKETSIINSR;YQLLAETMHLSYADR	0;0;0;1;0;0;1;0;0	2	7	0.223	32890;32893;10507;10526;24060;46322;46321;46314;46324;46319;46387;30555;30554;25156;25161;25190;25157;25160;25155;25153;25146;25152;25151;25189;46485;18278;37107;37105	-	Gamma-glutamyltransferase	Bacillus pumilus	0	0	GO:0016740//transferase activity;GO:0036374//glutathione hydrolase activity;GO:0102953//hypoglycin A gamma-glutamyl transpeptidase activity
64_1	tr|A0A2T0CAA6|A0A2T0CAA6_BACPU	4.20645	NA	30699.9	ILNLLGLK	1	1	1	0.0289	9527	tr|A8FGS0|A8FGS0_BACP2;tr|A0A498U1J4|A0A498U1J4_BACPU;tr|A0A0B4SDI7|A0A0B4SDI7_9BACI;tr|A0A2G8IVD0|A0A2G8IVD0_BACPU;tr|A0A4U2VZV8|A0A4U2VZV8_BACPU;tr|A0A5D4QP24|A0A5D4QP24_BACPU;tr|A0A2A5ITL4|A0A2A5ITL4_BACPU	Undecaprenyl-diphosphatase	Bacillus pumilus	0	0	GO:0050380//undecaprenyl-diphosphatase activity
67_1	tr|A0A5D4QZ95|A0A5D4QZ95_BACPU	2.3594	NA	31734.4	ALAAFDASLNR;DAEVVPAVNQVEFHPK;EKGIQIEAWSPLMQGK;LLDHDVLK;SIDTAAVYKNETGVGK;SVAQVILR;VEDGNQVVDAVK;VWNTDQGYDK;WDLQSGVVTIPK	0;0;0;1;0;0;0;0;0	1	1	0.3879	18270;36313;36317;36333;36315;36336;36312;36335;36909;36912;11538;34066;9565;9564;23239;23206;23209;23212;23210;21317;25870	tr|A0A4U2VZJ2|A0A4U2VZJ2_BACPU;tr|A0A2T0C9J4|A0A2T0C9J4_BACPU	Aldo/keto reductase	Bacillus pumilus	0	0	GO:0016491//oxidoreductase activity
69_1	tr|A0A4U2VS44|A0A4U2VS44_BACPU	2.41185	NA	34204.9	LKNEEYDAIILAAAGLSR	1	1	1	0.0579	38898	tr|A0A0B4SA63|A0A0B4SA63_9BACI;tr|A0A498U4G8|A0A498U4G8_BACPU;sp|A8FFV2|HEM3_BACP2;tr|A0A2G8ISY2|A0A2G8ISY2_BACPU;tr|A0A2A5ITJ9|A0A2A5ITJ9_BACPU;tr|A0A2T0CFQ9|A0A2T0CFQ9_BACPU;tr|A0A5D4QN46|A0A5D4QN46_BACPU	Porphobilinogen deaminase	Bacillus pumilus	0	0	GO:0004418//hydroxymethylbilane synthase activity
73_2	tr|A0A0H1RU67|A0A0H1RU67_BACPU	4.20645	NA	87237.1	AELTFK;AWYDIEEDYDYAYVEVR;HPGNGFLGVVDADQQVLK;KNYVNPNNPDAGR;NEAGANEGNGIDGK;NYVNPNNPDAGR;SDGWVDASFDLSAYAGK;VLVLLVDFK;VPGTEPTGFSPYAK;WSDGSIAATGFQVHDAAFSLNPSTK	0;0;0;0;0;0;1;0;0;0	1	1	0.1677	4936;42125;38056;38072;38070;38071;29654;26001;25960;25388;25389;36466;14294;29403;45624;45622	tr|A0A0B4SCU7|A0A0B4SCU7_9BACI	Protease	Bacillus pumilus	0	0	GO:0008237//metallopeptidase activity
74_3	tr|A0A498U2W8|A0A498U2W8_BACPU	8.41291	NA	156521	AFYDPGNGWAVK;APDVVNNSWGGGPGLDDWYK;EEGNYMIR;IEPVKTDESGEFSLEALSGVYTVK;KNTESPGLATDEDGPNAER;KQAQVTGGLFR;LGSFSLQGPSPYGVMKPDIAAPGVNIR;NTESPGLATDEDGPNAER;QAQVTGGLFR;SWQLTSGAFSPSPK;TDESGEFSLEALSGVYTVK;TDGSVTKDGFYLDDVK;TSITTGYSQDFEAWPSGWFSGGTK;VDLEDQAITVDGDFYLVYIQTK	0;0;0;0;0;0;0;0;0;0;0;0;1;1	2	3	0.137	25178;25213;41585;13745;45587;45586;39645;39646;39673;39674;39643;39642;39672;20541;46399;37783;37775;37774;14797;30601;40104;35999;45650;45651;45302	-	Bacillopeptidase F	Bacillus pumilus	0	0	GO:0004252//serine-type endopeptidase activity
76_1	tr|A0A2A5IRQ7|A0A2A5IRQ7_BACPU	4.20645	NA	34649.8	GLESQQDPHAWLNVENGILYAQNAR;LLVTSEGAFK;VVTTYSILYDIVK	1;0;0	1	2	0.1538	46506;46507;14988;31160	tr|A0A498U1A4|A0A498U1A4_BACPU;tr|A0A0B4SBG7|A0A0B4SBG7_9BACI	Metal ABC transporter substrate-binding protein	Bacillus pumilus	0	0	GO:0046872//metal ion binding
84_1	tr|A0A5D4QTA6|A0A5D4QTA6_BACPU	4.20645	NA	16686.2	FEELYTETATYIDDLAER	1	1	1	0.1241	41893	tr|A0A2A5ISR7|A0A2A5ISR7_BACPU;tr|A0A498U653|A0A498U653_BACPU;tr|A0A0B4SB19|A0A0B4SB19_9BACI;tr|A0A2T0CGD6|A0A2T0CGD6_BACPU;tr|A0A2G8IPV8|A0A2G8IPV8_BACPU;tr|A0A4U2VQZ2|A0A4U2VQZ2_BACPU;tr|A8FGJ4|A8FGJ4_BACP2	DNA starvation/stationary phase protection protein	Bacillus pumilus	0	0	GO:0016722//oxidoreductase activity, oxidizing metal ions;GO:0004322//ferroxidase activity;GO:0008199//ferric iron binding;GO:0003677//DNA binding
88_1	tr|A0A2A5J1C9|A0A2A5J1C9_BACPU	4.20645	NA	13966	TPKPENLR	1	1	1	0.0661	11587	tr|A0A498U3I9|A0A498U3I9_BACPU;tr|A0A4U2VRB6|A0A4U2VRB6_BACPU;tr|A0A0B4S4S1|A0A0B4S4S1_9BACI	Glyoxalase domain-containing protein	Bacillus pumilus	0	0	GO:0008168//methyltransferase activity
96_1	tr|A0A2T0C906|A0A2T0C906_BACPU	4.20645	NA	35706.4	ELFGGIEGDRFPLLTK	1	1	1	0.0506	36523	tr|A8FI21|A8FI21_BACP2;tr|A0A498U243|A0A498U243_BACPU;tr|A0A2G8IWW2|A0A2G8IWW2_BACPU;tr|A0A4U2W003|A0A4U2W003_BACPU;tr|A0A2A5IQK9|A0A2A5IQK9_BACPU;tr|A0A0B4SCF3|A0A0B4SCF3_9BACI;tr|A0A5D4QUL1|A0A5D4QUL1_BACPU	Mannose-6-phosphate isomerase	Bacillus pumilus	0	0	GO:0004476//mannose-6-phosphate isomerase activity;GO:0008270//zinc ion binding
